# Supplementary material for: Molecular mechanism of co-transcriptional H3K36 methylation by SETD2
Source: Nat Commun. 2025 Oct 29;16:9565. doi: 10.1038/s41467-025-65439-y (PMC12572195; doi:10.1038/s41467-025-65439-y)
Supplement: Supplementary file 3 — Supplementary Dataset 1 [file 41467_2025_65439_MOESM3_ESM.xlsx]

## Sheet: Table_manu
Supplementary Data 1: Protein-protein crosslinks identified in the mammalian activated elongation complex in the presence of SETD2 and FACT. Numbers in the "Residue 1" and Residue 2" columns indicate the position of the crosslinked lysine or N-terminal residue in the protein 1 and protein 2, respectively. Crosslinked peptide spectrum matches (CSMs) and the score (as a negative logarithm of the pL…
Type	Protein 1	Protein 2	Residue 1	Residue 2	CSMs	Score
inter-protein	CDC73	CTR9	15	587	1	0.815304
inter-protein	CDC73	CTR9	16	177	4	3.39876
inter-protein	CDC73	CTR9	16	472	4	3.18012
inter-protein	CDC73	CTR9	16	587	9	8.29863
inter-protein	CDC73	CTR9	16	624	3	7.37927
inter-protein	CDC73	CTR9	16	637	4	1.56716
inter-protein	CDC73	CTR9	16	770	1	2.20299
inter-protein	CDC73	CTR9	16	833	2	9.12839
inter-protein	CDC73	CTR9	47	103	2	0.54997
inter-protein	CDC73	CTR9	47	107	4	3.63687
inter-protein	CDC73	CTR9	47	177	12	2.50822
inter-protein	CDC73	CTR9	47	252	3	5.08008
inter-protein	CDC73	CTR9	47	357	3	3.40603
inter-protein	CDC73	CTR9	47	366	13	4.44901
inter-protein	CDC73	CTR9	47	369	1	3.62793
inter-protein	CDC73	CTR9	47	471	8	1.98656
inter-protein	CDC73	CTR9	47	518	2	0.806052
inter-protein	CDC73	CTR9	47	521	4	0.4318
inter-protein	CDC73	CTR9	47	587	6	3.26829
inter-protein	CDC73	CTR9	47	637	10	5.01107
inter-protein	CDC73	CTR9	47	784	5	2.28205
inter-protein	CDC73	CTR9	47	833	2	1.39903
inter-protein	CDC73	CTR9	92	56	1	0.61643
inter-protein	CDC73	CTR9	92	587	3	1.82504
inter-protein	CDC73	CTR9	125	177	6	5.69595
inter-protein	CDC73	CTR9	125	472	3	1.28641
inter-protein	CDC73	CTR9	125	587	4	1.58695
inter-protein	CDC73	CTR9	125	624	4	1.17679
inter-protein	CDC73	CTR9	136	2	2	0.93415
inter-protein	CDC73	CTR9	136	101	1	0.218516
inter-protein	CDC73	CTR9	136	177	1	0.961882
inter-protein	CDC73	CTR9	136	366	4	2.99907
inter-protein	CDC73	CTR9	136	471	5	3.429
inter-protein	CDC73	CTR9	136	472	3	4.47881
inter-protein	CDC73	CTR9	136	587	11	2.35924
inter-protein	CDC73	CTR9	136	624	5	1.07628
inter-protein	CDC73	CTR9	136	637	8	1.53309
inter-protein	CDC73	CTR9	136	798	1	0.485526
inter-protein	CDC73	CTR9	150	101	3	2.22531
inter-protein	CDC73	CTR9	150	624	1	0.158952
inter-protein	CDC73	CTR9	161	252	1	0.512445
inter-protein	CDC73	CTR9	161	366	3	1.36577
inter-protein	CDC73	CTR9	161	471	5	3.33483
inter-protein	CDC73	CTR9	161	518	5	1.08019
inter-protein	CDC73	CTR9	161	587	8	5.06366
inter-protein	CDC73	CTR9	161	624	6	0.671495
inter-protein	CDC73	CTR9	161	637	11	5.42556
inter-protein	CDC73	CTR9	186	471	2	1.24242
inter-protein	CDC73	CTR9	186	587	2	1.13285
inter-protein	CDC73	CTR9	198	587	7	2.55734
inter-protein	CDC73	CTR9	209	357	12	7.18875
inter-protein	CDC73	CTR9	209	366	3	4.13537
inter-protein	CDC73	CTR9	209	521	4	1.71847
inter-protein	CDC73	CTR9	209	587	4	0.397675
inter-protein	CDC73	CTR9	243	398	15	5.37205
inter-protein	CDC73	CTR9	243	645	4	2.60955
inter-protein	CDC73	CTR9	247	637	23	16.7093
inter-protein	CDC73	CTR9	257	637	11	7.47499
inter-protein	CDC73	CTR9	283	366	1	0.441157
inter-protein	CDC73	CTR9	283	369	1	4.85959
inter-protein	CDC73	CTR9	283	398	1	0.301294
inter-protein	CDC73	CTR9	283	624	8	1.58408
inter-protein	CDC73	CTR9	283	637	35	6.58295
inter-protein	CDC73	CTR9	283	645	3	1.80607
inter-protein	CDC73	CTR9	283	729	13	0.900985
inter-protein	CDC73	CTR9	283	770	27	6.80657
inter-protein	CDC73	CTR9	283	833	6	1.83175
inter-protein	CDC73	CTR9	299	637	13	4.4151
inter-protein	CDC73	CTR9	299	770	8	3.55015
inter-protein	CDC73	CTR9	299	798	1	0.113653
inter-protein	CDC73	CTR9	301	177	2	8.40929
inter-protein	CDC73	CTR9	301	637	30	4.02608
inter-protein	CDC73	CTR9	301	729	2	0.725804
inter-protein	CDC73	CTR9	301	770	12	3.09991
inter-protein	CDC73	CTR9	321	770	8	3.55972
inter-protein	CDC73	CTR9	331	366	3	1.95719
inter-protein	CDC73	CTR9	331	369	2	5.24949
inter-protein	CDC73	CTR9	331	393	2	0.691819
inter-protein	CDC73	CTR9	331	398	4	2.06898
inter-protein	CDC73	CTR9	331	471	1	0.204553
inter-protein	CDC73	CTR9	331	624	4	0.657314
inter-protein	CDC73	CTR9	331	637	30	11.0875
inter-protein	CDC73	CTR9	331	645	1	8.66756
inter-protein	CDC73	CTR9	331	729	10	0.849327
inter-protein	CDC73	CTR9	331	770	39	4.54616
inter-protein	CDC73	CTR9	331	777	2	7.44402
inter-protein	CDC73	CTR9	331	784	10	3.26368
inter-protein	CDC73	CTR9	331	798	8	8.62491
inter-protein	CDC73	CTR9	331	833	44	13.3473
inter-protein	CDC73	CTR9	331	844	4	0.935263
inter-protein	CDC73	CTR9	331	855	3	0.887913
inter-protein	CDC73	CTR9	355	188	4	0.251118
inter-protein	CDC73	CTR9	385	398	6	0.742205
inter-protein	CDC73	CTR9	409	996	1	1.01919
inter-protein	CDC73	H2A	331	10	4	0.438553
inter-protein	CDC73	H2B	136	6	1	0.166705
inter-protein	CDC73	H3	150	28	1	0.695858
inter-protein	CDC73	H3	283	24	1	0.499494
inter-protein	CDC73	H4	331	6	1	0.166696
inter-protein	CDC73	H4	331	9	1	0.196617
inter-protein	CDC73	H4	355	21	6	1.50741
inter-protein	CDC73	IWS1	92	450	1	0.442782
inter-protein	CDC73	IWS1	198	665	1	0.377576
inter-protein	CDC73	IWS1	355	390	1	0.202846
inter-protein	CDC73	IWS1	355	392	5	3.49674
inter-protein	CDC73	IWS1	355	404	6	4.51663
inter-protein	CDC73	IWS1	355	408	1	1.4124
inter-protein	CDC73	IWS1	355	433	7	2.19096
inter-protein	CDC73	IWS1	355	451	4	5.62042
inter-protein	CDC73	IWS1	355	793	1	0.236535
inter-protein	CDC73	LEO1	16	595	1	0.144443
inter-protein	CDC73	LEO1	47	289	2	3.48888
inter-protein	CDC73	LEO1	47	559	1	0.94203
inter-protein	CDC73	LEO1	47	595	2	0.550277
inter-protein	CDC73	LEO1	136	595	1	0.710412
inter-protein	CDC73	LEO1	209	538	1	4.72987
inter-protein	CDC73	LEO1	283	595	1	1.06174
inter-protein	CDC73	LEO1	331	559	4	2.29696
inter-protein	CDC73	PAF	15	2	1	0.32581
inter-protein	CDC73	PAF	16	2	5	2.62208
inter-protein	CDC73	PAF	37	2	1	0.0885385
inter-protein	CDC73	PAF	47	2	12	19.6902
inter-protein	CDC73	PAF	47	119	1	0.635859
inter-protein	CDC73	PAF	92	2	3	4.43451
inter-protein	CDC73	PAF	136	2	11	6.18227
inter-protein	CDC73	PAF	161	2	7	2.17957
inter-protein	CDC73	PAF	161	34	2	1.13841
inter-protein	CDC73	PAF	209	2	2	0.57655
inter-protein	CDC73	PAF	243	2	5	2.93726
inter-protein	CDC73	PAF	247	2	5	6.61704
inter-protein	CDC73	PAF	257	2	7	7.70078
inter-protein	CDC73	PAF	283	2	40	9.34341
inter-protein	CDC73	PAF	283	34	2	3.69833
inter-protein	CDC73	PAF	299	2	13	3.36562
inter-protein	CDC73	PAF	301	2	23	8.59082
inter-protein	CDC73	PAF	321	2	7	6.1097
inter-protein	CDC73	PAF	331	2	59	9.93874
inter-protein	CDC73	PAF	331	34	3	7.77018
inter-protein	CDC73	PAF	331	119	2	2.99127
inter-protein	CDC73	PAF	331	133	4	6.14188
inter-protein	CDC73	PAF	331	150	1	1.23845
inter-protein	CDC73	PAF	331	160	3	3.3496
inter-protein	CDC73	PAF	331	305	1	8.23613
inter-protein	CDC73	PAF	331	338	1	0.890201
inter-protein	CDC73	PAF	354	2	46	6.82998
inter-protein	CDC73	PAF	385	2	10	3.46567
inter-protein	CDC73	PAF	392	2	4	0.761895
inter-protein	CDC73	PAF	394	2	6	1.57346
inter-protein	CDC73	PAF	409	2	10	5.7392
inter-protein	CDC73	PAF	433	2	7	5.8955
inter-protein	CDC73	PAF	474	2	10	5.28015
inter-protein	CDC73	PAF	524	2	35	4.9454
inter-protein	CDC73	PAF	526	2	4	0.909009
inter-protein	CDC73	RPB1	47	581	1	0.160285
inter-protein	CDC73	RPB1	247	581	5	1.91244
inter-protein	CDC73	RPB1	331	940	2	0.808314
inter-protein	CDC73	RPB1	331	1014	1	0.424006
inter-protein	CDC73	RPB1	355	285	1	0.703916
inter-protein	CDC73	RPB1	385	1008	2	1.33181
inter-protein	CDC73	RPB1	503	1018	2	1.1822
inter-protein	CDC73	RPB11	283	23	13	1.3217
inter-protein	CDC73	RPB11	331	23	11	2.18095
inter-protein	CDC73	RPB11	355	23	6	1.70299
inter-protein	CDC73	RPB11	394	23	9	2.15839
inter-protein	CDC73	RPB11	491	23	9	1.77301
inter-protein	CDC73	RPB2	136	494	2	0.504599
inter-protein	CDC73	RPB2	355	249	2	0.83828
inter-protein	CDC73	RPB3	47	2	2	5.07895
inter-protein	CDC73	RPB3	283	2	9	4.83362
inter-protein	CDC73	RPB3	283	225	6	1.653
inter-protein	CDC73	RPB3	331	2	16	8.60455
inter-protein	CDC73	RPB3	331	167	9	0.492955
inter-protein	CDC73	RPB3	331	225	10	3.46006
inter-protein	CDC73	RPB6	47	59	1	0.236442
inter-protein	CDC73	RPB6	392	101	4	0.795301
inter-protein	CDC73	RPB6	393	101	1	0.385016
inter-protein	CDC73	RPB6	394	101	29	7.95189
inter-protein	CDC73	RPB8	136	21	6	1.8016
inter-protein	CDC73	RPB8	243	146	8	3.69798
inter-protein	CDC73	RPB8	247	146	14	9.17712
inter-protein	CDC73	RPB8	331	146	1	0.212769
inter-protein	CDC73	RTF1	16	678	1	0.91006
inter-protein	CDC73	RTF1	16	685	2	0.845534
inter-protein	CDC73	RTF1	16	690	1	3.72916
inter-protein	CDC73	RTF1	47	116	1	0.263489
inter-protein	CDC73	RTF1	47	251	1	0.263549
inter-protein	CDC73	RTF1	47	555	1	2.78168
inter-protein	CDC73	RTF1	47	678	4	2.44769
inter-protein	CDC73	RTF1	47	685	3	0.949717
inter-protein	CDC73	RTF1	47	690	2	1.07719
inter-protein	CDC73	RTF1	47	704	5	3.42204
inter-protein	CDC73	RTF1	136	678	1	0.615574
inter-protein	CDC73	RTF1	136	690	1	0.552904
inter-protein	CDC73	RTF1	136	704	1	0.124084
inter-protein	CDC73	RTF1	137	132	1	0.412346
inter-protein	CDC73	RTF1	161	685	2	0.398163
inter-protein	CDC73	RTF1	161	704	2	0.279454
inter-protein	CDC73	RTF1	209	685	1	0.301527
inter-protein	CDC73	RTF1	209	690	4	0.904595
inter-protein	CDC73	RTF1	209	704	1	0.308998
inter-protein	CDC73	RTF1	331	128	1	0.567592
inter-protein	CDC73	RTF1	331	555	2	6.14931
inter-protein	CDC73	RTF1	331	704	1	0.729687
inter-protein	CDC73	RTF1	355	274	1	2.7344
inter-protein	CDC73	SETD2	16	1594	1	0.130228
inter-protein	CDC73	SETD2	16	2020	3	0.553194
inter-protein	CDC73	SETD2	16	2491	1	0.363638
inter-protein	CDC73	SETD2	16	2495	1	1.21679
inter-protein	CDC73	SETD2	16	2506	2	0.753651
inter-protein	CDC73	SETD2	47	2020	1	0.454845
inter-protein	CDC73	SETD2	47	2115	1	0.191283
inter-protein	CDC73	SETD2	47	2396	1	0.56441
inter-protein	CDC73	SETD2	47	2471	2	2.55642
inter-protein	CDC73	SETD2	47	2491	3	2.39473
inter-protein	CDC73	SETD2	47	2506	9	2.25381
inter-protein	CDC73	SETD2	47	2558	4	2.15836
inter-protein	CDC73	SETD2	125	2471	7	1.50385
inter-protein	CDC73	SETD2	125	2491	1	0.84515
inter-protein	CDC73	SETD2	136	141	1	0.201443
inter-protein	CDC73	SETD2	136	2495	1	0.724623
inter-protein	CDC73	SETD2	150	2491	1	0.152888
inter-protein	CDC73	SETD2	161	2506	8	0.839899
inter-protein	CDC73	SETD2	209	2506	1	0.204066
inter-protein	CDC73	SETD2	247	2456	1	0.570149
inter-protein	CDC73	SETD2	283	1711	1	0.233501
inter-protein	CDC73	SETD2	283	2055	2	0.567122
inter-protein	CDC73	SETD2	283	2115	2	0.571168
inter-protein	CDC73	SETD2	283	2123	6	3.15262
inter-protein	CDC73	SETD2	283	2396	1	0.577287
inter-protein	CDC73	SETD2	283	2404	7	4.68466
inter-protein	CDC73	SETD2	283	2456	1	0.845076
inter-protein	CDC73	SETD2	283	2468	1	0.177424
inter-protein	CDC73	SETD2	283	2491	1	0.442271
inter-protein	CDC73	SETD2	283	2506	9	5.06275
inter-protein	CDC73	SETD2	283	2556	1	1.30806
inter-protein	CDC73	SETD2	299	1495	2	0.37556
inter-protein	CDC73	SETD2	299	2404	1	0.887134
inter-protein	CDC73	SETD2	299	2541	2	0.304336
inter-protein	CDC73	SETD2	331	1461	1	0.141788
inter-protein	CDC73	SETD2	331	1673	1	0.115618
inter-protein	CDC73	SETD2	331	2115	6	3.39788
inter-protein	CDC73	SETD2	331	2123	5	5.64357
inter-protein	CDC73	SETD2	331	2396	2	4.13748
inter-protein	CDC73	SETD2	331	2404	1	0.76348
inter-protein	CDC73	SETD2	331	2453	1	0.131664
inter-protein	CDC73	SETD2	331	2468	2	0.957641
inter-protein	CDC73	SETD2	331	2471	3	1.25953
inter-protein	CDC73	SETD2	331	2476	4	6.55798
inter-protein	CDC73	SETD2	331	2491	12	6.15152
inter-protein	CDC73	SETD2	331	2495	2	0.823465
inter-protein	CDC73	SETD2	331	2506	6	4.12286
inter-protein	CDC73	SETD2	331	2511	1	3.53532
inter-protein	CDC73	SETD2	331	2525	3	0.795914
inter-protein	CDC73	SETD2	331	2541	4	0.754836
inter-protein	CDC73	SETD2	331	2556	4	6.43842
inter-protein	CDC73	SETD2	479	2123	1	0.119334
inter-protein	CDC73	SPT16	283	211	1	0.167429
inter-protein	CDC73	SPT16	524	280	1	0.548906
inter-protein	CDC73	SPT4	355	102	1	0.145182
inter-protein	CDC73	SPT5	16	231	1	0.163036
inter-protein	CDC73	SPT5	47	387	2	0.229034
inter-protein	CDC73	SPT5	136	473	1	0.207031
inter-protein	CDC73	SPT5	136	578	2	0.22142
inter-protein	CDC73	SPT5	247	453	1	0.100042
inter-protein	CDC73	SPT5	299	328	3	0.54423
inter-protein	CDC73	SPT5	394	144	2	0.139541
inter-protein	CDC73	SPT6	16	1480	3	0.788204
inter-protein	CDC73	SPT6	136	1470	1	0.63093
inter-protein	CDC73	SPT6	283	1664	4	0.940072
inter-protein	CDC73	SPT6	299	1692	1	0.746638
inter-protein	CDC73	SPT6	331	828	2	0.202887
inter-protein	CDC73	SPT6	331	1429	5	2.76462
inter-protein	CDC73	SPT6	331	1441	2	1.32248
inter-protein	CDC73	SPT6	331	1448	3	4.19176
inter-protein	CDC73	SPT6	331	1470	4	1.67847
inter-protein	CDC73	SPT6	331	1511	4	4.7901
inter-protein	CDC73	SPT6	331	1664	12	3.86652
inter-protein	CDC73	SPT6	331	1684	2	2.80304
inter-protein	CDC73	SPT6	331	1692	2	0.386943
inter-protein	CDC73	SPT6	394	1326	2	0.431495
inter-protein	CDC73	SPT6	491	515	1	0.144127
inter-protein	CDC73	SSRP1	136	319	1	0.206126
inter-protein	CDC73	SSRP1	355	33	1	0.235779
inter-protein	CDC73	SSRP1	355	422	5	3.03626
inter-protein	CDC73	SSRP1	355	518	1	2.60847
inter-protein	CDC73	SSRP1	355	534	2	1.22962
inter-protein	CDC73	SSRP1	355	539	3	0.373547
inter-protein	CDC73	SSRP1	355	542	2	0.2851
inter-protein	CDC73	TFIIS	355	-2	1	0.825153
inter-protein	CDC73	WDR61	16	139	5	4.66915
inter-protein	CDC73	WDR61	16	140	5	6.16642
inter-protein	CDC73	WDR61	47	2	4	4.77412
inter-protein	CDC73	WDR61	47	28	1	0.157566
inter-protein	CDC73	WDR61	47	29	4	2.18806
inter-protein	CDC73	WDR61	47	139	4	4.10815
inter-protein	CDC73	WDR61	47	140	18	3.77509
inter-protein	CDC73	WDR61	125	2	3	6.44072
inter-protein	CDC73	WDR61	125	140	1	0.520488
inter-protein	CDC73	WDR61	136	139	2	0.743571
inter-protein	CDC73	WDR61	136	140	8	16.8815
inter-protein	CDC73	WDR61	161	2	1	0.508909
inter-protein	CDC73	WDR61	161	140	9	3.67012
inter-protein	CDC73	WDR61	331	139	4	2.81793
inter-protein	CDC73	WDR61	331	140	2	2.38966
inter-protein	CTR9	CDC73	2	136	2	0.93415
inter-protein	CTR9	CDC73	56	92	1	0.61643
inter-protein	CTR9	CDC73	101	136	1	0.218516
inter-protein	CTR9	CDC73	101	150	3	2.22531
inter-protein	CTR9	CDC73	103	47	2	0.54997
inter-protein	CTR9	CDC73	107	47	4	3.63687
inter-protein	CTR9	CDC73	177	16	4	3.39876
inter-protein	CTR9	CDC73	177	47	12	2.50822
inter-protein	CTR9	CDC73	177	125	6	5.69595
inter-protein	CTR9	CDC73	177	136	1	0.961882
inter-protein	CTR9	CDC73	177	301	2	8.40929
inter-protein	CTR9	CDC73	188	355	4	0.251118
inter-protein	CTR9	CDC73	252	47	3	5.08008
inter-protein	CTR9	CDC73	252	161	1	0.512445
inter-protein	CTR9	CDC73	357	47	3	3.40603
inter-protein	CTR9	CDC73	357	209	12	7.18875
inter-protein	CTR9	CDC73	366	47	13	4.44901
inter-protein	CTR9	CDC73	366	136	4	2.99907
inter-protein	CTR9	CDC73	366	161	3	1.36577
inter-protein	CTR9	CDC73	366	209	3	4.13537
inter-protein	CTR9	CDC73	366	283	1	0.441157
inter-protein	CTR9	CDC73	366	331	3	1.95719
inter-protein	CTR9	CDC73	369	47	1	3.62793
inter-protein	CTR9	CDC73	369	283	1	4.85959
inter-protein	CTR9	CDC73	369	331	2	5.24949
inter-protein	CTR9	CDC73	393	331	2	0.691819
inter-protein	CTR9	CDC73	398	243	15	5.37205
inter-protein	CTR9	CDC73	398	283	1	0.301294
inter-protein	CTR9	CDC73	398	331	4	2.06898
inter-protein	CTR9	CDC73	398	385	6	0.742205
inter-protein	CTR9	CDC73	471	47	8	1.98656
inter-protein	CTR9	CDC73	471	136	5	3.429
inter-protein	CTR9	CDC73	471	161	5	3.33483
inter-protein	CTR9	CDC73	471	186	2	1.24242
inter-protein	CTR9	CDC73	471	331	1	0.204553
inter-protein	CTR9	CDC73	472	16	4	3.18012
inter-protein	CTR9	CDC73	472	125	3	1.28641
inter-protein	CTR9	CDC73	472	136	3	4.47881
inter-protein	CTR9	CDC73	518	47	2	0.806052
inter-protein	CTR9	CDC73	518	161	5	1.08019
inter-protein	CTR9	CDC73	521	47	4	0.4318
inter-protein	CTR9	CDC73	521	209	4	1.71847
inter-protein	CTR9	CDC73	587	15	1	0.815304
inter-protein	CTR9	CDC73	587	16	9	8.29863
inter-protein	CTR9	CDC73	587	47	6	3.26829
inter-protein	CTR9	CDC73	587	92	3	1.82504
inter-protein	CTR9	CDC73	587	125	4	1.58695
inter-protein	CTR9	CDC73	587	136	11	2.35924
inter-protein	CTR9	CDC73	587	161	8	5.06366
inter-protein	CTR9	CDC73	587	186	2	1.13285
inter-protein	CTR9	CDC73	587	198	7	2.55734
inter-protein	CTR9	CDC73	587	209	4	0.397675
inter-protein	CTR9	CDC73	624	16	3	7.37927
inter-protein	CTR9	CDC73	624	125	4	1.17679
inter-protein	CTR9	CDC73	624	136	5	1.07628
inter-protein	CTR9	CDC73	624	150	1	0.158952
inter-protein	CTR9	CDC73	624	161	6	0.671495
inter-protein	CTR9	CDC73	624	283	8	1.58408
inter-protein	CTR9	CDC73	624	331	4	0.657314
inter-protein	CTR9	CDC73	637	16	4	1.56716
inter-protein	CTR9	CDC73	637	47	10	5.01107
inter-protein	CTR9	CDC73	637	136	8	1.53309
inter-protein	CTR9	CDC73	637	161	11	5.42556
inter-protein	CTR9	CDC73	637	247	23	16.7093
inter-protein	CTR9	CDC73	637	257	11	7.47499
inter-protein	CTR9	CDC73	637	283	35	6.58295
inter-protein	CTR9	CDC73	637	299	13	4.4151
inter-protein	CTR9	CDC73	637	301	30	4.02608
inter-protein	CTR9	CDC73	637	331	30	11.0875
inter-protein	CTR9	CDC73	645	243	4	2.60955
inter-protein	CTR9	CDC73	645	283	3	1.80607
inter-protein	CTR9	CDC73	645	331	1	8.66756
inter-protein	CTR9	CDC73	729	283	13	0.900985
inter-protein	CTR9	CDC73	729	301	2	0.725804
inter-protein	CTR9	CDC73	729	331	10	0.849327
inter-protein	CTR9	CDC73	770	16	1	2.20299
inter-protein	CTR9	CDC73	770	283	27	6.80657
inter-protein	CTR9	CDC73	770	299	8	3.55015
inter-protein	CTR9	CDC73	770	301	12	3.09991
inter-protein	CTR9	CDC73	770	321	8	3.55972
inter-protein	CTR9	CDC73	770	331	39	4.54616
inter-protein	CTR9	CDC73	777	331	2	7.44402
inter-protein	CTR9	CDC73	784	47	5	2.28205
inter-protein	CTR9	CDC73	784	331	10	3.26368
inter-protein	CTR9	CDC73	798	136	1	0.485526
inter-protein	CTR9	CDC73	798	299	1	0.113653
inter-protein	CTR9	CDC73	798	331	8	8.62491
inter-protein	CTR9	CDC73	833	16	2	9.12839
inter-protein	CTR9	CDC73	833	47	2	1.39903
inter-protein	CTR9	CDC73	833	283	6	1.83175
inter-protein	CTR9	CDC73	833	331	44	13.3473
inter-protein	CTR9	CDC73	844	331	4	0.935263
inter-protein	CTR9	CDC73	855	331	3	0.887913
inter-protein	CTR9	CDC73	996	409	1	1.01919
inter-protein	CTR9	H2A	188	96	1	0.415734
inter-protein	CTR9	H2A	587	6	1	0.205193
inter-protein	CTR9	H2A	660	37	1	0.181251
inter-protein	CTR9	H2B	101	86	1	0.486045
inter-protein	CTR9	H2B	188	35	1	0.386612
inter-protein	CTR9	H3	188	57	8	0.674639
inter-protein	CTR9	H3	939	57	1	0.504426
inter-protein	CTR9	H4	637	9	1	0.399538
inter-protein	CTR9	IWS1	188	781	1	0.566853
inter-protein	CTR9	IWS1	188	793	1	0.162539
inter-protein	CTR9	IWS1	402	631	1	0.216739
inter-protein	CTR9	IWS1	637	782	1	0.220747
inter-protein	CTR9	IWS1	899	517	3	7.75958
inter-protein	CTR9	IWS1	899	731	1	0.24893
inter-protein	CTR9	IWS1	939	541	1	0.187944
inter-protein	CTR9	IWS1	939	793	3	2.77459
inter-protein	CTR9	LEO1	177	559	2	3.87683
inter-protein	CTR9	LEO1	637	559	2	4.15901
inter-protein	CTR9	LEO1	770	595	1	0.592835
inter-protein	CTR9	LEO1	802	289	1	0.554115
inter-protein	CTR9	LEO1	855	442	1	0.575261
inter-protein	CTR9	LEO1	855	595	4	0.726982
inter-protein	CTR9	LEO1	855	627	9	6.78598
inter-protein	CTR9	LEO1	855	654	3	1.53057
inter-protein	CTR9	LEO1	902	289	3	0.561646
inter-protein	CTR9	PAF	101	160	1	0.377865
inter-protein	CTR9	PAF	177	126	1	1.49025
inter-protein	CTR9	PAF	177	133	2	2.65805
inter-protein	CTR9	PAF	188	119	1	0.175475
inter-protein	CTR9	PAF	188	133	3	0.709723
inter-protein	CTR9	PAF	213	106	6	0.407031
inter-protein	CTR9	PAF	213	119	1	0.0925383
inter-protein	CTR9	PAF	216	106	1	0.184547
inter-protein	CTR9	PAF	246	68	19	1.68181
inter-protein	CTR9	PAF	252	68	17	1.99166
inter-protein	CTR9	PAF	282	68	14	1.27291
inter-protein	CTR9	PAF	283	62	10	2.09574
inter-protein	CTR9	PAF	283	68	8	4.25247
inter-protein	CTR9	PAF	366	133	1	0.213264
inter-protein	CTR9	PAF	444	62	1	0.754324
inter-protein	CTR9	PAF	471	2	5	3.51948
inter-protein	CTR9	PAF	587	2	1	0.240586
inter-protein	CTR9	PAF	624	2	2	0.22047
inter-protein	CTR9	PAF	637	2	46	6.23586
inter-protein	CTR9	PAF	710	34	4	0.962161
inter-protein	CTR9	PAF	729	2	27	5.38486
inter-protein	CTR9	PAF	732	2	1	0.0898853
inter-protein	CTR9	PAF	742	2	2	1.47855
inter-protein	CTR9	PAF	770	2	77	10.0707
inter-protein	CTR9	PAF	773	2	3	4.92265
inter-protein	CTR9	PAF	777	2	8	2.50451
inter-protein	CTR9	PAF	784	2	38	5.12511
inter-protein	CTR9	PAF	798	2	20	13.0696
inter-protein	CTR9	PAF	802	2	1	0.645439
inter-protein	CTR9	PAF	833	2	40	8.67434
inter-protein	CTR9	PAF	844	2	26	15.1583
inter-protein	CTR9	PAF	849	2	17	4.19856
inter-protein	CTR9	PAF	855	2	5	4.65612
inter-protein	CTR9	PAF	858	2	1	3.6252
inter-protein	CTR9	PAF	872	2	2	0.924528
inter-protein	CTR9	PAF	902	338	5	0.700953
inter-protein	CTR9	PAF	993	359	1	0.493953
inter-protein	CTR9	RBP12	713	1	1	0.535277
inter-protein	CTR9	RPB1	187	1376	1	0.75017
inter-protein	CTR9	RPB1	444	767	1	0.346426
inter-protein	CTR9	RPB1	833	940	15	4.63728
inter-protein	CTR9	RPB1	844	940	18	11.7137
inter-protein	CTR9	RPB1	933	179	2	0.230919
inter-protein	CTR9	RPB1	939	105	2	2.73245
inter-protein	CTR9	RPB1	939	125	3	3.17088
inter-protein	CTR9	RPB1	939	127	2	7.97152
inter-protein	CTR9	RPB1	939	149	4	5.27681
inter-protein	CTR9	RPB1	939	213	6	16.1681
inter-protein	CTR9	RPB1	982	1132	3	1.56307
inter-protein	CTR9	RPB1	993	212	3	17.4881
inter-protein	CTR9	RPB1	996	914	2	0.64287
inter-protein	CTR9	RPB10	472	67	1	0.48524
inter-protein	CTR9	RPB2	101	95	1	0.205933
inter-protein	CTR9	RPB2	913	248	2	7.2803
inter-protein	CTR9	RPB2	913	249	3	3.02186
inter-protein	CTR9	RPB2	939	264	2	5.41209
inter-protein	CTR9	RPB2	988	249	4	0.891953
inter-protein	CTR9	RPB2	993	1143	1	0.303369
inter-protein	CTR9	RPB4	993	91	3	0.890852
inter-protein	CTR9	RPB4	996	91	1	0.234749
inter-protein	CTR9	RPB4	1009	91	7	0.707676
inter-protein	CTR9	RPB5	899	88	8	2.64902
inter-protein	CTR9	RPB5	933	88	1	1.91356
inter-protein	CTR9	RPB5	939	88	4	5.89568
inter-protein	CTR9	RPB5	939	186	1	4.84065
inter-protein	CTR9	RPB5	996	88	2	0.807364
inter-protein	CTR9	RPB6	187	98	4	0.503059
inter-protein	CTR9	RPB6	216	101	13	1.01822
inter-protein	CTR9	RTF1	56	678	5	2.94775
inter-protein	CTR9	RTF1	56	685	9	0.947208
inter-protein	CTR9	RTF1	56	690	4	1.21428
inter-protein	CTR9	RTF1	62	685	2	1.74837
inter-protein	CTR9	RTF1	62	690	1	0.290488
inter-protein	CTR9	RTF1	101	678	4	1.07717
inter-protein	CTR9	RTF1	103	678	4	0.527093
inter-protein	CTR9	RTF1	107	690	1	2.31126
inter-protein	CTR9	RTF1	177	704	6	2.17887
inter-protein	CTR9	RTF1	187	119	4	1.16412
inter-protein	CTR9	RTF1	188	225	1	1.19267
inter-protein	CTR9	RTF1	252	644	2	1.30495
inter-protein	CTR9	RTF1	252	660	36	5.49978
inter-protein	CTR9	RTF1	283	649	9	2.64154
inter-protein	CTR9	RTF1	283	660	40	5.10935
inter-protein	CTR9	RTF1	283	678	11	5.64952
inter-protein	CTR9	RTF1	283	685	3	2.19812
inter-protein	CTR9	RTF1	283	690	2	0.593395
inter-protein	CTR9	RTF1	357	690	24	3.57247
inter-protein	CTR9	RTF1	366	690	1	0.687766
inter-protein	CTR9	RTF1	366	704	5	5.05971
inter-protein	CTR9	RTF1	402	642	3	0.548658
inter-protein	CTR9	RTF1	402	644	8	1.64685
inter-protein	CTR9	RTF1	444	638	10	2.68591
inter-protein	CTR9	RTF1	444	642	2	0.170538
inter-protein	CTR9	RTF1	444	644	38	4.52836
inter-protein	CTR9	RTF1	444	649	11	5.20211
inter-protein	CTR9	RTF1	624	114	1	0.535938
inter-protein	CTR9	RTF1	732	127	1	0.203806
inter-protein	CTR9	RTF1	933	587	1	0.136424
inter-protein	CTR9	RTF1	965	46	1	5.01254
inter-protein	CTR9	RTF1	980	234	1	0.135504
inter-protein	CTR9	SETD2	101	1882	1	0.398973
inter-protein	CTR9	SETD2	101	2476	1	1.561
inter-protein	CTR9	SETD2	177	2115	5	1.44879
inter-protein	CTR9	SETD2	177	2495	1	0.211562
inter-protein	CTR9	SETD2	177	2506	12	1.03595
inter-protein	CTR9	SETD2	177	2556	1	0.343091
inter-protein	CTR9	SETD2	587	2115	3	4.93633
inter-protein	CTR9	SETD2	587	2476	1	0.317699
inter-protein	CTR9	SETD2	587	2522	2	3.73984
inter-protein	CTR9	SETD2	587	2541	2	2.28879
inter-protein	CTR9	SETD2	587	2546	1	0.353347
inter-protein	CTR9	SETD2	587	2556	7	2.2542
inter-protein	CTR9	SETD2	624	2541	2	6.74212
inter-protein	CTR9	SETD2	637	2115	8	3.62889
inter-protein	CTR9	SETD2	637	2468	4	4.17686
inter-protein	CTR9	SETD2	637	2491	1	2.5678
inter-protein	CTR9	SETD2	637	2506	2	2.09479
inter-protein	CTR9	SETD2	637	2525	8	2.1574
inter-protein	CTR9	SETD2	637	2541	3	0.765986
inter-protein	CTR9	SETD2	770	2471	1	0.306582
inter-protein	CTR9	SETD2	770	2506	1	0.294493
inter-protein	CTR9	SETD2	770	2556	1	0.122261
inter-protein	CTR9	SETD2	833	2123	1	2.22402
inter-protein	CTR9	SPT16	99	141	1	0.126974
inter-protein	CTR9	SPT16	188	-1	1	0.187362
inter-protein	CTR9	SPT16	188	533	4	0.95698
inter-protein	CTR9	SPT16	188	696	3	1.53583
inter-protein	CTR9	SPT16	777	129	1	0.101391
inter-protein	CTR9	SPT16	784	392	1	0.157232
inter-protein	CTR9	SPT16	939	606	3	3.67413
inter-protein	CTR9	SPT4	637	-3	1	2.16385
inter-protein	CTR9	SPT5	188	323	1	0.94735
inter-protein	CTR9	SPT5	188	344	30	0.9533
inter-protein	CTR9	SPT5	366	185	1	0.163615
inter-protein	CTR9	SPT5	992	274	1	0.113885
inter-protein	CTR9	SPT6	188	729	2	0.62183
inter-protein	CTR9	SPT6	188	842	3	0.728557
inter-protein	CTR9	SPT6	188	1001	5	0.863072
inter-protein	CTR9	SPT6	213	625	1	0.113465
inter-protein	CTR9	SPT6	398	625	1	0.168027
inter-protein	CTR9	SPT6	1051	622	1	0.271656
inter-protein	CTR9	SSRP1	624	39	1	0.26122
inter-protein	CTR9	SSRP1	936	534	1	0.257375
inter-protein	CTR9	SSRP1	936	539	2	0.591513
inter-protein	CTR9	SSRP1	939	296	1	0.698725
inter-protein	CTR9	SSRP1	939	422	1	0.804832
inter-protein	CTR9	SSRP1	1009	33	2	0.555547
inter-protein	CTR9	SSRP1	1011	33	10	1.49231
inter-protein	CTR9	TFIIS	587	117	2	0.777899
inter-protein	CTR9	TFIIS	624	91	3	1.79476
inter-protein	CTR9	TFIIS	798	117	1	0.0933819
inter-protein	CTR9	TFIIS	868	91	1	0.464996
inter-protein	CTR9	TFIIS	886	91	1	0.646064
inter-protein	CTR9	TFIIS	913	117	2	1.41319
inter-protein	CTR9	TFIIS	933	117	1	4.24326
inter-protein	CTR9	TFIIS	996	117	1	0.177935
inter-protein	CTR9	WDR61	471	257	2	1.12272
inter-protein	CTR9	WDR61	637	140	2	1.24186
inter-protein	CTR9	WDR61	777	97	22	7.87875
inter-protein	CTR9	WDR61	798	140	26	3.98908
inter-protein	H2A	CDC73	10	331	4	0.438553
inter-protein	H2A	CTR9	6	587	1	0.205193
inter-protein	H2A	CTR9	37	660	1	0.181251
inter-protein	H2A	CTR9	96	188	1	0.415734
inter-protein	H2A	H2B	6	2	2	1.60522
inter-protein	H2A	H2B	6	6	2	0.224381
inter-protein	H2A	H2B	6	16	1	0.172543
inter-protein	H2A	H2B	6	17	2	2.3752
inter-protein	H2A	H2B	6	21	6	2.4657
inter-protein	H2A	H2B	6	44	10	3.61622
inter-protein	H2A	H2B	6	47	3	1.46491
inter-protein	H2A	H2B	6	117	3	1.65059
inter-protein	H2A	H2B	6	121	11	3.05219
inter-protein	H2A	H2B	6	126	11	3.85246
inter-protein	H2A	H2B	10	2	1	0.155258
inter-protein	H2A	H2B	10	17	3	2.79653
inter-protein	H2A	H2B	10	25	1	0.373981
inter-protein	H2A	H2B	10	47	4	1.16697
inter-protein	H2A	H2B	10	121	9	0.362525
inter-protein	H2A	H2B	16	2	1	0.174758
inter-protein	H2A	H2B	16	17	2	0.974047
inter-protein	H2A	H2B	16	47	2	1.16944
inter-protein	H2A	H2B	16	121	16	1.02182
inter-protein	H2A	H2B	16	126	12	3.41248
inter-protein	H2A	H2B	37	2	7	1.92374
inter-protein	H2A	H2B	37	12	3	1.0535
inter-protein	H2A	H2B	37	13	2	0.345158
inter-protein	H2A	H2B	37	16	1	0.48763
inter-protein	H2A	H2B	37	17	18	11.863
inter-protein	H2A	H2B	37	25	21	8.78452
inter-protein	H2A	H2B	37	28	11	6.80266
inter-protein	H2A	H2B	37	35	39	9.48747
inter-protein	H2A	H2B	37	86	9	3.50436
inter-protein	H2A	H2B	96	109	25	1.73916
inter-protein	H2A	H2B	119	2	4	2.18005
inter-protein	H2A	H2B	119	12	2	0.575905
inter-protein	H2A	H2B	119	17	2	3.73417
inter-protein	H2A	H2B	119	21	2	1.12727
inter-protein	H2A	H2B	119	25	1	0.449779
inter-protein	H2A	H2B	119	47	3	3.65966
inter-protein	H2A	H3	6	5	2	1.10547
inter-protein	H2A	H3	6	38	1	0.846778
inter-protein	H2A	H3	6	57	1	2.8412
inter-protein	H2A	H3	37	5	3	0.833958
inter-protein	H2A	H3	37	19	1	0.09182
inter-protein	H2A	H3	96	5	1	0.106283
inter-protein	H2A	H3	96	15	1	2.65677
inter-protein	H2A	H3	119	5	4	2.71663
inter-protein	H2A	H3	119	10	1	4.15222
inter-protein	H2A	H3	119	15	1	0.961855
inter-protein	H2A	H3	119	19	6	3.3247
inter-protein	H2A	H3	119	28	1	4.4719
inter-protein	H2A	H3	119	57	1	0.157262
inter-protein	H2A	H3	119	65	10	13.8117
inter-protein	H2A	H3	120	28	3	2.24267
inter-protein	H2A	H3	120	57	10	2.73032
inter-protein	H2A	H3	120	65	5	3.09091
inter-protein	H2A	H3	120	123	3	0.925309
inter-protein	H2A	H3	126	28	1	4.74924
inter-protein	H2A	H3	126	57	3	0.536406
inter-protein	H2A	H4	37	78	15	6.46169
inter-protein	H2A	H4	37	92	14	6.47433
inter-protein	H2A	H4	96	6	3	1.3971
inter-protein	H2A	H4	96	13	1	0.732828
inter-protein	H2A	H4	96	21	28	4.11751
inter-protein	H2A	H4	119	6	1	0.6875
inter-protein	H2A	H4	119	21	4	0.691224
inter-protein	H2A	H4	119	45	1	0.139104
inter-protein	H2A	H4	120	21	6	7.00026
inter-protein	H2A	LEO1	6	595	1	0.178763
inter-protein	H2A	RPB2	96	427	1	0.316521
inter-protein	H2A	RPB5	6	15	1	0.358424
inter-protein	H2A	RPB6	6	98	1	0.308474
inter-protein	H2A	RTF1	6	251	9	1.77593
inter-protein	H2A	RTF1	6	265	1	2.09708
inter-protein	H2A	RTF1	10	251	2	0.881146
inter-protein	H2A	RTF1	16	251	1	0.13561
inter-protein	H2A	RTF1	37	-2	5	5.08459
inter-protein	H2A	RTF1	96	265	2	6.97859
inter-protein	H2A	RTF1	96	274	79	6.44232
inter-protein	H2A	RTF1	96	277	2	0.962033
inter-protein	H2A	RTF1	96	278	64	15.7475
inter-protein	H2A	RTF1	119	46	1	0.118543
inter-protein	H2A	SETD2	6	1751	3	2.46539
inter-protein	H2A	SETD2	6	1819	3	1.61843
inter-protein	H2A	SETD2	6	2123	10	2.75389
inter-protein	H2A	SETD2	16	1495	1	6.68648
inter-protein	H2A	SETD2	37	2558	1	0.331755
inter-protein	H2A	SPT16	6	211	1	0.279413
inter-protein	H2A	SPT16	6	216	1	0.285587
inter-protein	H2A	SPT16	6	228	5	2.09886
inter-protein	H2A	SPT16	6	280	5	3.89227
inter-protein	H2A	SPT16	6	426	3	1.97118
inter-protein	H2A	SPT16	6	999	1	2.13004
inter-protein	H2A	SPT16	6	1021	6	11.4808
inter-protein	H2A	SPT16	10	280	1	0.78048
inter-protein	H2A	SPT16	10	393	2	9.63426
inter-protein	H2A	SPT16	10	999	1	0.200602
inter-protein	H2A	SPT16	10	1021	1	1.18504
inter-protein	H2A	SPT16	16	216	1	0.834685
inter-protein	H2A	SPT16	16	334	1	3.39568
inter-protein	H2A	SPT16	16	999	2	0.560785
inter-protein	H2A	SPT16	37	216	1	0.331937
inter-protein	H2A	SPT16	37	228	7	5.6721
inter-protein	H2A	SPT16	119	346	1	0.427646
inter-protein	H2A	SPT4	119	116	1	0.150125
inter-protein	H2A	SPT5	6	317	1	0.171346
inter-protein	H2A	SPT6	6	625	1	0.123033
inter-protein	H2A	SPT6	6	837	5	2.292
inter-protein	H2A	SPT6	6	1004	1	0.933801
inter-protein	H2A	SPT6	10	621	6	0.229375
inter-protein	H2A	SPT6	10	625	6	2.41322
inter-protein	H2A	SPT6	10	1326	1	0.124082
inter-protein	H2A	SPT6	10	1361	2	0.785642
inter-protein	H2A	SPT6	16	622	1	0.120655
inter-protein	H2A	SSRP1	6	623	2	2.61972
inter-protein	H2A	SSRP1	6	650	1	0.264037
inter-protein	H2A	SSRP1	10	650	3	3.04187
inter-protein	H2A	SSRP1	37	461	6	7.15587
inter-protein	H2A	SSRP1	37	623	1	3.84762
inter-protein	H2A	SSRP1	96	586	1	0.139301
inter-protein	H2A	SSRP1	119	599	1	0.168938
inter-protein	H2A	SSRP1	119	650	1	0.744436
inter-protein	H2A	SSRP1	120	422	1	0.188041
inter-protein	H2A	SSRP1	120	426	2	0.358844
inter-protein	H2A	SSRP1	126	426	2	0.157413
inter-protein	H2A	TFIIS	10	18	1	0.174317
inter-protein	H2B	CDC73	6	136	1	0.166705
inter-protein	H2B	CTR9	35	188	1	0.386612
inter-protein	H2B	CTR9	86	101	1	0.486045
inter-protein	H2B	H2A	2	6	2	1.60522
inter-protein	H2B	H2A	2	10	1	0.155258
inter-protein	H2B	H2A	2	16	1	0.174758
inter-protein	H2B	H2A	2	37	7	1.92374
inter-protein	H2B	H2A	2	119	4	2.18005
inter-protein	H2B	H2A	6	6	2	0.224381
inter-protein	H2B	H2A	12	37	3	1.0535
inter-protein	H2B	H2A	12	119	2	0.575905
inter-protein	H2B	H2A	13	37	2	0.345158
inter-protein	H2B	H2A	16	6	1	0.172543
inter-protein	H2B	H2A	16	37	1	0.48763
inter-protein	H2B	H2A	17	6	2	2.3752
inter-protein	H2B	H2A	17	10	3	2.79653
inter-protein	H2B	H2A	17	16	2	0.974047
inter-protein	H2B	H2A	17	37	18	11.863
inter-protein	H2B	H2A	17	119	2	3.73417
inter-protein	H2B	H2A	21	6	6	2.4657
inter-protein	H2B	H2A	21	119	2	1.12727
inter-protein	H2B	H2A	25	10	1	0.373981
inter-protein	H2B	H2A	25	37	21	8.78452
inter-protein	H2B	H2A	25	119	1	0.449779
inter-protein	H2B	H2A	28	37	11	6.80266
inter-protein	H2B	H2A	35	37	39	9.48747
inter-protein	H2B	H2A	44	6	10	3.61622
inter-protein	H2B	H2A	47	6	3	1.46491
inter-protein	H2B	H2A	47	10	4	1.16697
inter-protein	H2B	H2A	47	16	2	1.16944
inter-protein	H2B	H2A	47	119	3	3.65966
inter-protein	H2B	H2A	86	37	9	3.50436
inter-protein	H2B	H2A	109	96	25	1.73916
inter-protein	H2B	H2A	117	6	3	1.65059
inter-protein	H2B	H2A	121	6	11	3.05219
inter-protein	H2B	H2A	121	10	9	0.362525
inter-protein	H2B	H2A	121	16	16	1.02182
inter-protein	H2B	H2A	126	6	11	3.85246
inter-protein	H2B	H2A	126	16	12	3.41248
inter-protein	H2B	H3	2	19	1	0.180043
inter-protein	H2B	H3	2	57	5	1.77182
inter-protein	H2B	H3	2	65	3	1.7334
inter-protein	H2B	H3	2	80	2	4.82233
inter-protein	H2B	H3	12	57	1	0.313381
inter-protein	H2B	H3	13	5	2	2.61415
inter-protein	H2B	H3	17	57	3	1.28616
inter-protein	H2B	H3	17	65	11	2.30701
inter-protein	H2B	H3	21	5	4	2.1971
inter-protein	H2B	H3	21	57	1	0.164836
inter-protein	H2B	H3	47	5	1	0.150031
inter-protein	H2B	H3	47	10	1	0.984967
inter-protein	H2B	H3	86	5	1	0.672976
inter-protein	H2B	H3	86	10	3	0.530627
inter-protein	H2B	H3	86	19	11	2.18064
inter-protein	H2B	H3	86	28	5	1.41261
inter-protein	H2B	H3	86	38	2	1.26561
inter-protein	H2B	H3	109	5	5	1.70357
inter-protein	H2B	H3	109	19	2	1.51371
inter-protein	H2B	H3	109	80	40	3.58637
inter-protein	H2B	H4	2	21	12	4.30082
inter-protein	H2B	H4	2	78	7	1.18036
inter-protein	H2B	H4	6	21	7	1.02436
inter-protein	H2B	H4	13	21	8	2.26069
inter-protein	H2B	H4	35	92	9	2.42794
inter-protein	H2B	H4	86	78	3	3.12529
inter-protein	H2B	H4	86	92	8	1.0529
inter-protein	H2B	H4	109	9	1	0.178374
inter-protein	H2B	H4	109	21	5	2.06934
inter-protein	H2B	H4	126	78	5	2.5098
inter-protein	H2B	IWS1	25	404	1	2.17898
inter-protein	H2B	IWS1	25	433	1	0.459734
inter-protein	H2B	LEO1	86	595	6	2.66257
inter-protein	H2B	LEO1	86	618	1	0.193575
inter-protein	H2B	LEO1	86	641	1	2.07648
inter-protein	H2B	RTF1	29	634	1	0.350366
inter-protein	H2B	RTF1	47	-2	2	2.03348
inter-protein	H2B	RTF1	47	251	6	7.46522
inter-protein	H2B	RTF1	109	-2	2	1.565
inter-protein	H2B	RTF1	109	251	9	6.24411
inter-protein	H2B	RTF1	109	265	18	3.26774
inter-protein	H2B	RTF1	109	274	3	0.409218
inter-protein	H2B	RTF1	117	251	14	3.50679
inter-protein	H2B	RTF1	117	265	8	8.32512
inter-protein	H2B	RTF1	121	-2	1	0.417523
inter-protein	H2B	RTF1	121	251	6	4.62064
inter-protein	H2B	RTF1	121	265	3	0.618413
inter-protein	H2B	RTF1	126	251	7	7.76089
inter-protein	H2B	SETD2	12	281	1	0.120905
inter-protein	H2B	SPT16	2	185	1	0.367107
inter-protein	H2B	SPT16	2	228	1	3.33179
inter-protein	H2B	SPT16	2	606	1	0.548114
inter-protein	H2B	SPT16	2	999	1	2.60696
inter-protein	H2B	SPT16	12	393	1	0.154877
inter-protein	H2B	SPT16	12	1021	1	0.477818
inter-protein	H2B	SPT16	13	1021	3	2.18007
inter-protein	H2B	SPT16	17	216	1	0.569118
inter-protein	H2B	SPT16	17	280	1	1.01178
inter-protein	H2B	SPT16	17	1021	3	1.14603
inter-protein	H2B	SPT16	21	999	5	9.44082
inter-protein	H2B	SPT16	21	1021	1	0.617777
inter-protein	H2B	SPT16	25	999	4	2.65703
inter-protein	H2B	SPT16	47	216	2	2.32457
inter-protein	H2B	SPT16	47	1021	5	2.68108
inter-protein	H2B	SPT16	86	185	18	18.7098
inter-protein	H2B	SPT16	86	196	1	0.698249
inter-protein	H2B	SPT16	86	228	4	5.73894
inter-protein	H2B	SPT16	86	280	1	0.555584
inter-protein	H2B	SPT16	86	1021	2	0.173648
inter-protein	H2B	SPT16	109	216	1	0.203743
inter-protein	H2B	SPT16	109	444	1	0.672596
inter-protein	H2B	SPT16	109	1021	9	8.01134
inter-protein	H2B	SPT16	121	1021	1	0.627438
inter-protein	H2B	SPT16	126	216	3	0.90674
inter-protein	H2B	SPT5	6	601	1	0.10169
inter-protein	H2B	SPT6	17	837	2	0.72099
inter-protein	H2B	SPT6	24	729	2	0.32858
inter-protein	H2B	SPT6	86	1344	4	0.552467
inter-protein	H2B	SPT6	126	116	10	4.74993
inter-protein	H2B	SSRP1	2	319	1	0.327334
inter-protein	H2B	SSRP1	2	566	1	0.547438
inter-protein	H2B	SSRP1	2	650	2	1.52998
inter-protein	H2B	SSRP1	17	580	1	1.01776
inter-protein	H3	CDC73	24	283	1	0.499494
inter-protein	H3	CDC73	28	150	1	0.695858
inter-protein	H3	CTR9	57	188	8	0.674639
inter-protein	H3	CTR9	57	939	1	0.504426
inter-protein	H3	H2A	5	6	2	1.10547
inter-protein	H3	H2A	5	37	3	0.833958
inter-protein	H3	H2A	5	96	1	0.106283
inter-protein	H3	H2A	5	119	4	2.71663
inter-protein	H3	H2A	10	119	1	4.15222
inter-protein	H3	H2A	15	96	1	2.65677
inter-protein	H3	H2A	15	119	1	0.961855
inter-protein	H3	H2A	19	37	1	0.09182
inter-protein	H3	H2A	19	119	6	3.3247
inter-protein	H3	H2A	28	119	1	4.4719
inter-protein	H3	H2A	28	120	3	2.24267
inter-protein	H3	H2A	28	126	1	4.74924
inter-protein	H3	H2A	38	6	1	0.846778
inter-protein	H3	H2A	57	6	1	2.8412
inter-protein	H3	H2A	57	119	1	0.157262
inter-protein	H3	H2A	57	120	10	2.73032
inter-protein	H3	H2A	57	126	3	0.536406
inter-protein	H3	H2A	65	119	10	13.8117
inter-protein	H3	H2A	65	120	5	3.09091
inter-protein	H3	H2A	123	120	3	0.925309
inter-protein	H3	H2B	5	13	2	2.61415
inter-protein	H3	H2B	5	21	4	2.1971
inter-protein	H3	H2B	5	47	1	0.150031
inter-protein	H3	H2B	5	86	1	0.672976
inter-protein	H3	H2B	5	109	5	1.70357
inter-protein	H3	H2B	10	47	1	0.984967
inter-protein	H3	H2B	10	86	3	0.530627
inter-protein	H3	H2B	19	2	1	0.180043
inter-protein	H3	H2B	19	86	11	2.18064
inter-protein	H3	H2B	19	109	2	1.51371
inter-protein	H3	H2B	28	86	5	1.41261
inter-protein	H3	H2B	38	86	2	1.26561
inter-protein	H3	H2B	57	2	5	1.77182
inter-protein	H3	H2B	57	12	1	0.313381
inter-protein	H3	H2B	57	17	3	1.28616
inter-protein	H3	H2B	57	21	1	0.164836
inter-protein	H3	H2B	65	2	3	1.7334
inter-protein	H3	H2B	65	17	11	2.30701
inter-protein	H3	H2B	80	2	2	4.82233
inter-protein	H3	H2B	80	109	40	3.58637
inter-protein	H3	H4	5	13	3	1.31683
inter-protein	H3	H4	5	21	5	0.292092
inter-protein	H3	H4	10	21	14	2.51944
inter-protein	H3	H4	10	32	2	1.49435
inter-protein	H3	H4	10	78	2	0.461133
inter-protein	H3	H4	15	21	6	4.29333
inter-protein	H3	H4	19	17	1	0.74159
inter-protein	H3	H4	19	21	7	2.89036
inter-protein	H3	H4	19	32	5	1.13066
inter-protein	H3	H4	19	78	4	5.88413
inter-protein	H3	H4	19	80	1	1.70053
inter-protein	H3	H4	24	21	4	2.09413
inter-protein	H3	H4	28	21	7	2.78079
inter-protein	H3	H4	28	32	3	8.18615
inter-protein	H3	H4	28	45	1	0.133913
inter-protein	H3	H4	38	21	1	0.46221
inter-protein	H3	H4	38	45	3	1.78379
inter-protein	H3	H4	38	92	3	2.68639
inter-protein	H3	H4	57	21	4	4.05117
inter-protein	H3	H4	57	45	2	0.53658
inter-protein	H3	H4	57	92	2	0.190193
inter-protein	H3	H4	65	21	8	4.30132
inter-protein	H3	H4	80	9	4	0.611703
inter-protein	H3	H4	80	13	3	1.25487
inter-protein	H3	H4	80	21	10	0.847858
inter-protein	H3	H4	80	78	39	6.45679
inter-protein	H3	H4	80	80	5	2.62057
inter-protein	H3	IWS1	5	782	2	0.883157
inter-protein	H3	IWS1	37	781	1	0.167201
inter-protein	H3	IWS1	38	536	1	0.239837
inter-protein	H3	IWS1	57	668	1	0.167162
inter-protein	H3	IWS1	57	738	1	0.215329
inter-protein	H3	IWS1	65	793	2	0.260295
inter-protein	H3	LEO1	5	559	6	1.53214
inter-protein	H3	LEO1	5	624	2	1.49606
inter-protein	H3	LEO1	10	595	5	0.311139
inter-protein	H3	LEO1	10	624	1	0.797235
inter-protein	H3	LEO1	15	559	1	0.402818
inter-protein	H3	LEO1	15	624	1	1.33621
inter-protein	H3	LEO1	19	595	2	1.93091
inter-protein	H3	LEO1	24	559	1	0.234391
inter-protein	H3	LEO1	24	595	8	0.977103
inter-protein	H3	LEO1	28	618	3	13.9538
inter-protein	H3	LEO1	37	595	1	0.167445
inter-protein	H3	LEO1	57	559	4	0.430327
inter-protein	H3	LEO1	57	595	1	0.181651
inter-protein	H3	LEO1	57	618	2	0.38045
inter-protein	H3	LEO1	65	559	2	0.544491
inter-protein	H3	LEO1	80	618	1	1.29574
inter-protein	H3	RPB1	5	213	3	0.813076
inter-protein	H3	RPB1	65	346	2	0.763785
inter-protein	H3	RPB2	5	249	2	0.518503
inter-protein	H3	RPB2	5	427	2	0.94792
inter-protein	H3	RPB2	10	249	1	0.29272
inter-protein	H3	RPB2	19	-124	1	0.233824
inter-protein	H3	RPB2	19	427	2	1.19823
inter-protein	H3	RPB7	10	29	2	0.856802
inter-protein	H3	RPB8	37	21	18	5.47137
inter-protein	H3	RTF1	5	128	4	4.29166
inter-protein	H3	RTF1	5	251	1	0.249358
inter-protein	H3	RTF1	15	-2	1	0.161796
inter-protein	H3	RTF1	19	-2	3	1.87677
inter-protein	H3	RTF1	28	-2	2	1.29961
inter-protein	H3	RTF1	38	-2	2	1.32885
inter-protein	H3	RTF1	57	-2	3	0.300891
inter-protein	H3	RTF1	65	-2	2	0.283658
inter-protein	H3	RTF1	80	265	1	0.188735
inter-protein	H3	RTF1	80	274	7	0.457493
inter-protein	H3	SETD2	19	1594	1	0.827972
inter-protein	H3	SETD2	19	2115	1	2.45919
inter-protein	H3	SETD2	28	2115	3	2.04135
inter-protein	H3	SPT16	5	-1	2	0.569696
inter-protein	H3	SPT16	5	110	1	2.21944
inter-protein	H3	SPT16	5	228	2	0.344523
inter-protein	H3	SPT16	5	280	6	5.38721
inter-protein	H3	SPT16	5	366	3	1.68431
inter-protein	H3	SPT16	5	533	2	0.585361
inter-protein	H3	SPT16	5	696	7	1.37267
inter-protein	H3	SPT16	5	904	2	1.48994
inter-protein	H3	SPT16	5	1021	2	2.09372
inter-protein	H3	SPT16	10	280	1	3.42582
inter-protein	H3	SPT16	10	606	7	3.03658
inter-protein	H3	SPT16	10	626	3	1.30715
inter-protein	H3	SPT16	10	696	8	3.26113
inter-protein	H3	SPT16	10	732	1	0.0876051
inter-protein	H3	SPT16	10	999	3	2.27318
inter-protein	H3	SPT16	10	1021	2	8.22102
inter-protein	H3	SPT16	15	696	1	0.214864
inter-protein	H3	SPT16	19	110	6	2.74189
inter-protein	H3	SPT16	19	185	1	0.529033
inter-protein	H3	SPT16	19	216	2	2.37695
inter-protein	H3	SPT16	19	280	7	3.0895
inter-protein	H3	SPT16	19	497	4	2.79194
inter-protein	H3	SPT16	19	606	1	0.09983
inter-protein	H3	SPT16	19	696	4	2.83095
inter-protein	H3	SPT16	19	904	2	0.333501
inter-protein	H3	SPT16	19	999	1	0.40473
inter-protein	H3	SPT16	19	1021	4	1.46748
inter-protein	H3	SPT16	24	696	1	0.180326
inter-protein	H3	SPT16	24	904	3	0.924425
inter-protein	H3	SPT16	24	1021	5	6.07222
inter-protein	H3	SPT16	28	185	1	2.82168
inter-protein	H3	SPT16	28	280	3	5.97038
inter-protein	H3	SPT16	28	479	1	4.4927
inter-protein	H3	SPT16	28	497	1	2.73843
inter-protein	H3	SPT16	28	504	1	0.247527
inter-protein	H3	SPT16	28	606	3	1.46464
inter-protein	H3	SPT16	28	626	2	0.285179
inter-protein	H3	SPT16	28	1021	5	5.2898
inter-protein	H3	SPT16	37	497	1	0.18024
inter-protein	H3	SPT16	37	504	2	0.364417
inter-protein	H3	SPT16	37	1021	2	0.500603
inter-protein	H3	SPT16	38	185	3	8.30249
inter-protein	H3	SPT16	38	479	1	7.25393
inter-protein	H3	SPT16	38	490	1	1.57431
inter-protein	H3	SPT16	38	497	2	3.08191
inter-protein	H3	SPT16	38	904	9	1.74187
inter-protein	H3	SPT16	38	1021	4	1.83019
inter-protein	H3	SPT16	57	479	9	3.59552
inter-protein	H3	SPT16	57	904	4	2.13509
inter-protein	H3	SPT16	57	999	15	1.98153
inter-protein	H3	SPT16	57	1021	20	7.01333
inter-protein	H3	SPT16	57	1043	2	1.4709
inter-protein	H3	SPT16	65	-1	6	11.0424
inter-protein	H3	SPT16	65	999	11	7.00491
inter-protein	H3	SPT16	80	1021	1	2.44089
inter-protein	H3	SPT4	5	-3	1	0.17611
inter-protein	H3	SPT4	5	109	1	0.388805
inter-protein	H3	SPT4	15	-3	1	0.101768
inter-protein	H3	SPT4	15	109	1	0.320686
inter-protein	H3	SPT4	19	-3	2	0.483646
inter-protein	H3	SPT4	24	-3	2	0.85108
inter-protein	H3	SPT4	28	-3	1	3.28285
inter-protein	H3	SPT4	57	-3	8	5.45852
inter-protein	H3	SPT4	57	102	2	0.143782
inter-protein	H3	SPT4	57	109	2	1.7611
inter-protein	H3	SPT4	57	116	1	1.90203
inter-protein	H3	SPT4	65	102	28	4.74285
inter-protein	H3	SPT4	65	116	3	0.627624
inter-protein	H3	SPT5	5	344	1	0.0875163
inter-protein	H3	SPT5	19	317	1	1.29533
inter-protein	H3	SPT5	28	344	2	3.28419
inter-protein	H3	SPT5	57	144	1	0.774074
inter-protein	H3	SPT5	57	274	1	4.23091
inter-protein	H3	SPT5	65	144	12	11.0919
inter-protein	H3	SPT5	65	147	6	0.758949
inter-protein	H3	SPT5	65	274	1	9.86357
inter-protein	H3	SPT6	5	837	7	1.07246
inter-protein	H3	SPT6	10	837	2	1.64637
inter-protein	H3	SPT6	10	1004	1	0.24594
inter-protein	H3	SPT6	15	837	2	3.46327
inter-protein	H3	SPT6	19	27	1	0.157473
inter-protein	H3	SPT6	19	837	2	3.70447
inter-protein	H3	SPT6	19	1134	1	0.875949
inter-protein	H3	SPT6	57	256	1	0.708874
inter-protein	H3	SPT6	57	837	1	1.01133
inter-protein	H3	SPT6	57	843	4	1.89347
inter-protein	H3	SPT6	65	196	5	0.484051
inter-protein	H3	SPT6	65	255	1	0.132563
inter-protein	H3	SPT6	65	256	5	5.66463
inter-protein	H3	SSRP1	5	90	1	0.0889543
inter-protein	H3	SSRP1	5	105	2	0.479765
inter-protein	H3	SSRP1	5	233	1	0.197088
inter-protein	H3	SSRP1	5	304	1	0.646081
inter-protein	H3	SSRP1	5	319	11	8.89161
inter-protein	H3	SSRP1	5	325	1	0.226217
inter-protein	H3	SSRP1	5	413	11	2.48216
inter-protein	H3	SSRP1	5	422	13	1.75834
inter-protein	H3	SSRP1	5	457	7	1.72623
inter-protein	H3	SSRP1	5	533	2	4.95978
inter-protein	H3	SSRP1	5	534	4	6.6381
inter-protein	H3	SSRP1	5	540	1	3.73229
inter-protein	H3	SSRP1	5	599	2	4.52271
inter-protein	H3	SSRP1	5	623	1	0.574439
inter-protein	H3	SSRP1	10	413	7	3.09735
inter-protein	H3	SSRP1	10	422	1	0.895363
inter-protein	H3	SSRP1	10	426	4	0.593663
inter-protein	H3	SSRP1	10	580	2	1.53041
inter-protein	H3	SSRP1	10	623	1	1.95536
inter-protein	H3	SSRP1	10	650	1	0.389308
inter-protein	H3	SSRP1	15	319	2	1.12923
inter-protein	H3	SSRP1	15	413	4	1.21815
inter-protein	H3	SSRP1	15	422	3	2.00377
inter-protein	H3	SSRP1	19	105	1	1.69341
inter-protein	H3	SSRP1	19	233	2	0.562981
inter-protein	H3	SSRP1	19	413	2	1.99224
inter-protein	H3	SSRP1	19	426	4	1.10275
inter-protein	H3	SSRP1	19	640	3	0.897793
inter-protein	H3	SSRP1	19	650	1	0.711832
inter-protein	H3	SSRP1	24	105	1	0.961484
inter-protein	H3	SSRP1	24	413	5	3.16726
inter-protein	H3	SSRP1	28	422	1	0.614081
inter-protein	H3	SSRP1	28	533	1	0.211384
inter-protein	H3	SSRP1	28	539	1	0.422635
inter-protein	H3	SSRP1	38	580	1	0.325825
inter-protein	H3	SSRP1	57	426	3	3.06435
inter-protein	H3	SSRP1	57	431	9	3.95885
inter-protein	H3	SSRP1	123	364	6	3.57244
inter-protein	H3	TFIIS	65	242	1	0.156738
inter-protein	H4	CDC73	6	331	1	0.166696
inter-protein	H4	CDC73	9	331	1	0.196617
inter-protein	H4	CDC73	21	355	6	1.50741
inter-protein	H4	CTR9	9	637	1	0.399538
inter-protein	H4	H2A	6	96	3	1.3971
inter-protein	H4	H2A	6	119	1	0.6875
inter-protein	H4	H2A	13	96	1	0.732828
inter-protein	H4	H2A	21	96	28	4.11751
inter-protein	H4	H2A	21	119	4	0.691224
inter-protein	H4	H2A	21	120	6	7.00026
inter-protein	H4	H2A	45	119	1	0.139104
inter-protein	H4	H2A	78	37	15	6.46169
inter-protein	H4	H2A	92	37	14	6.47433
inter-protein	H4	H2B	9	109	1	0.178374
inter-protein	H4	H2B	21	2	12	4.30082
inter-protein	H4	H2B	21	6	7	1.02436
inter-protein	H4	H2B	21	13	8	2.26069
inter-protein	H4	H2B	21	109	5	2.06934
inter-protein	H4	H2B	78	2	7	1.18036
inter-protein	H4	H2B	78	86	3	3.12529
inter-protein	H4	H2B	78	126	5	2.5098
inter-protein	H4	H2B	92	35	9	2.42794
inter-protein	H4	H2B	92	86	8	1.0529
inter-protein	H4	H3	9	80	4	0.611703
inter-protein	H4	H3	13	5	3	1.31683
inter-protein	H4	H3	13	80	3	1.25487
inter-protein	H4	H3	17	19	1	0.74159
inter-protein	H4	H3	21	5	5	0.292092
inter-protein	H4	H3	21	10	14	2.51944
inter-protein	H4	H3	21	15	6	4.29333
inter-protein	H4	H3	21	19	7	2.89036
inter-protein	H4	H3	21	24	4	2.09413
inter-protein	H4	H3	21	28	7	2.78079
inter-protein	H4	H3	21	38	1	0.46221
inter-protein	H4	H3	21	57	4	4.05117
inter-protein	H4	H3	21	65	8	4.30132
inter-protein	H4	H3	21	80	10	0.847858
inter-protein	H4	H3	32	10	2	1.49435
inter-protein	H4	H3	32	19	5	1.13066
inter-protein	H4	H3	32	28	3	8.18615
inter-protein	H4	H3	45	28	1	0.133913
inter-protein	H4	H3	45	38	3	1.78379
inter-protein	H4	H3	45	57	2	0.53658
inter-protein	H4	H3	78	10	2	0.461133
inter-protein	H4	H3	78	19	4	5.88413
inter-protein	H4	H3	78	80	39	6.45679
inter-protein	H4	H3	80	19	1	1.70053
inter-protein	H4	H3	80	80	5	2.62057
inter-protein	H4	H3	92	38	3	2.68639
inter-protein	H4	H3	92	57	2	0.190193
inter-protein	H4	IWS1	2	433	1	0.244002
inter-protein	H4	IWS1	2	793	1	0.146553
inter-protein	H4	IWS1	21	793	1	1.1674
inter-protein	H4	LEO1	21	559	1	0.203119
inter-protein	H4	LEO1	21	595	2	0.881297
inter-protein	H4	LEO1	21	618	4	3.67197
inter-protein	H4	LEO1	21	624	9	11.8928
inter-protein	H4	LEO1	21	627	2	0.655182
inter-protein	H4	LEO1	21	654	2	5.2974
inter-protein	H4	LEO1	32	595	7	1.53071
inter-protein	H4	LEO1	78	624	2	0.330071
inter-protein	H4	PAF	6	119	2	0.530592
inter-protein	H4	PAF	9	119	3	0.141919
inter-protein	H4	RPB1	21	149	9	5.48206
inter-protein	H4	RPB1	80	346	1	0.264448
inter-protein	H4	RPB3	6	81	2	0.620842
inter-protein	H4	RPB4	21	91	1	2.21979
inter-protein	H4	RTF1	1	127	1	0.163592
inter-protein	H4	RTF1	13	265	3	0.88107
inter-protein	H4	RTF1	21	-2	11	2.26725
inter-protein	H4	RTF1	21	116	10	2.4539
inter-protein	H4	RTF1	21	236	2	0.427792
inter-protein	H4	RTF1	21	251	2	2.56314
inter-protein	H4	RTF1	21	265	4	1.03278
inter-protein	H4	RTF1	21	274	16	10.6929
inter-protein	H4	RTF1	21	277	12	2.71436
inter-protein	H4	RTF1	60	274	3	1.4507
inter-protein	H4	SETD2	21	1495	6	2.64823
inter-protein	H4	SETD2	21	1594	1	0.114775
inter-protein	H4	SETD2	21	2055	2	0.583469
inter-protein	H4	SPT16	6	777	5	1.11237
inter-protein	H4	SPT16	9	777	3	0.916003
inter-protein	H4	SPT16	9	781	1	0.51562
inter-protein	H4	SPT16	17	775	5	3.29036
inter-protein	H4	SPT16	17	999	1	0.281297
inter-protein	H4	SPT16	21	-1	6	0.986767
inter-protein	H4	SPT16	21	185	2	1.25228
inter-protein	H4	SPT16	21	216	1	0.632941
inter-protein	H4	SPT16	21	696	1	0.255244
inter-protein	H4	SPT16	21	775	17	6.64075
inter-protein	H4	SPT16	21	777	26	24.0273
inter-protein	H4	SPT16	21	781	17	8.07036
inter-protein	H4	SPT16	21	999	8	6.00377
inter-protein	H4	SPT16	21	1021	10	6.96226
inter-protein	H4	SPT16	21	1043	4	0.456599
inter-protein	H4	SPT16	32	1021	8	2.51446
inter-protein	H4	SPT16	78	216	1	0.365091
inter-protein	H4	SPT16	78	1021	2	6.32854
inter-protein	H4	SPT16	80	228	1	0.154364
inter-protein	H4	SPT4	21	-3	2	0.414499
inter-protein	H4	SPT4	21	102	2	0.440839
inter-protein	H4	SPT5	1	144	1	0.330068
inter-protein	H4	SPT5	21	274	13	1.3559
inter-protein	H4	SPT5	21	317	1	0.559331
inter-protein	H4	SPT5	21	344	3	0.823299
inter-protein	H4	SPT5	21	369	1	0.715904
inter-protein	H4	SPT6	6	1004	2	0.463239
inter-protein	H4	SPT6	9	27	1	0.298036
inter-protein	H4	SPT6	9	843	7	0.250597
inter-protein	H4	SPT6	13	1004	1	0.277635
inter-protein	H4	SPT6	17	27	6	7.07088
inter-protein	H4	SPT6	17	255	6	7.86594
inter-protein	H4	SPT6	21	27	11	5.7035
inter-protein	H4	SPT6	21	256	2	1.30427
inter-protein	H4	SPT6	21	259	6	1.22742
inter-protein	H4	SSRP1	2	566	1	0.155162
inter-protein	H4	SSRP1	6	413	2	0.160909
inter-protein	H4	SSRP1	13	413	3	0.28467
inter-protein	H4	SSRP1	17	319	1	1.473
inter-protein	H4	SSRP1	17	413	1	0.185912
inter-protein	H4	SSRP1	21	248	22	2.70672
inter-protein	H4	SSRP1	21	364	12	1.64075
inter-protein	H4	SSRP1	21	413	41	5.79206
inter-protein	H4	SSRP1	21	426	3	1.85026
inter-protein	H4	SSRP1	21	518	1	0.358967
inter-protein	H4	SSRP1	21	539	2	1.45052
inter-protein	H4	SSRP1	21	566	4	5.96017
inter-protein	H4	SSRP1	21	580	8	3.06443
inter-protein	H4	SSRP1	21	634	1	0.223814
inter-protein	H4	SSRP1	21	640	2	3.485
inter-protein	H4	SSRP1	21	650	1	0.159748
inter-protein	H4	SSRP1	21	661	3	1.24554
inter-protein	H4	SSRP1	32	364	2	1.86383
inter-protein	H4	SSRP1	78	457	4	1.33915
inter-protein	H4	SSRP1	80	457	1	0.217765
inter-protein	IWS1	CDC73	390	355	1	0.202846
inter-protein	IWS1	CDC73	392	355	5	3.49674
inter-protein	IWS1	CDC73	404	355	6	4.51663
inter-protein	IWS1	CDC73	408	355	1	1.4124
inter-protein	IWS1	CDC73	433	355	7	2.19096
inter-protein	IWS1	CDC73	450	92	1	0.442782
inter-protein	IWS1	CDC73	451	355	4	5.62042
inter-protein	IWS1	CDC73	665	198	1	0.377576
inter-protein	IWS1	CDC73	793	355	1	0.236535
inter-protein	IWS1	CTR9	517	899	3	7.75958
inter-protein	IWS1	CTR9	541	939	1	0.187944
inter-protein	IWS1	CTR9	631	402	1	0.216739
inter-protein	IWS1	CTR9	731	899	1	0.24893
inter-protein	IWS1	CTR9	781	188	1	0.566853
inter-protein	IWS1	CTR9	782	637	1	0.220747
inter-protein	IWS1	CTR9	793	188	1	0.162539
inter-protein	IWS1	CTR9	793	939	3	2.77459
inter-protein	IWS1	H2B	404	25	1	2.17898
inter-protein	IWS1	H2B	433	25	1	0.459734
inter-protein	IWS1	H3	536	38	1	0.239837
inter-protein	IWS1	H3	668	57	1	0.167162
inter-protein	IWS1	H3	738	57	1	0.215329
inter-protein	IWS1	H3	781	37	1	0.167201
inter-protein	IWS1	H3	782	5	2	0.883157
inter-protein	IWS1	H3	793	65	2	0.260295
inter-protein	IWS1	H4	433	2	1	0.244002
inter-protein	IWS1	H4	793	2	1	0.146553
inter-protein	IWS1	H4	793	21	1	1.1674
inter-protein	IWS1	LEO1	781	595	1	0.206843
inter-protein	IWS1	LEO1	789	595	2	0.116917
inter-protein	IWS1	LEO1	793	559	3	0.708105
inter-protein	IWS1	LEO1	793	595	3	0.290882
inter-protein	IWS1	LEO1	793	618	2	6.83849
inter-protein	IWS1	LEO1	793	624	2	2.50576
inter-protein	IWS1	PAF	731	359	1	0.460637
inter-protein	IWS1	PAF	738	338	9	9.83408
inter-protein	IWS1	PAF	738	359	2	2.04383
inter-protein	IWS1	PAF	782	338	4	0.981566
inter-protein	IWS1	PAF	782	359	1	0.0988992
inter-protein	IWS1	PAF	789	338	1	2.01479
inter-protein	IWS1	PAF	793	338	1	0.822259
inter-protein	IWS1	PAF	793	359	1	1.6906
inter-protein	IWS1	PAF	808	359	7	3.16665
inter-protein	IWS1	RPB1	541	125	3	0.281462
inter-protein	IWS1	RPB1	541	127	3	1.17485
inter-protein	IWS1	RPB1	541	177	2	12.0703
inter-protein	IWS1	RPB1	598	179	5	1.19482
inter-protein	IWS1	RPB1	599	116	5	2.31886
inter-protein	IWS1	RPB1	599	163	4	3.69359
inter-protein	IWS1	RPB1	599	177	13	9.66535
inter-protein	IWS1	RPB1	599	179	11	2.41061
inter-protein	IWS1	RPB1	599	212	10	19.2162
inter-protein	IWS1	RPB1	599	226	7	1.0792
inter-protein	IWS1	RPB1	599	1135	1	0.221705
inter-protein	IWS1	RPB1	631	179	1	0.0984473
inter-protein	IWS1	RPB1	696	212	8	6.47325
inter-protein	IWS1	RPB1	731	212	7	10.8916
inter-protein	IWS1	RPB1	731	213	9	4.11384
inter-protein	IWS1	RPB1	738	212	1	0.654621
inter-protein	IWS1	RPB1	738	213	4	0.836614
inter-protein	IWS1	RPB1	759	212	3	3.53276
inter-protein	IWS1	RPB1	759	213	4	0.606948
inter-protein	IWS1	RPB1	766	212	3	3.05702
inter-protein	IWS1	RPB1	766	213	3	4.79935
inter-protein	IWS1	RPB1	781	213	3	1.39212
inter-protein	IWS1	RPB1	782	212	4	8.44794
inter-protein	IWS1	RPB1	782	213	7	5.43798
inter-protein	IWS1	RPB1	782	226	3	2.02326
inter-protein	IWS1	RPB1	789	212	1	1.17498
inter-protein	IWS1	RPB1	793	212	5	3.20312
inter-protein	IWS1	RPB1	793	213	1	1.14725
inter-protein	IWS1	RPB1	793	226	1	0.119769
inter-protein	IWS1	RPB1	808	125	5	4.04455
inter-protein	IWS1	RPB1	808	213	1	2.37072
inter-protein	IWS1	RPB1	808	1132	1	0.149999
inter-protein	IWS1	RPB2	738	249	5	2.03055
inter-protein	IWS1	RPB2	738	332	1	0.0967628
inter-protein	IWS1	RPB2	738	337	7	2.30525
inter-protein	IWS1	RPB2	759	248	1	2.38075
inter-protein	IWS1	RPB2	781	248	6	0.595503
inter-protein	IWS1	RPB2	781	249	33	4.28875
inter-protein	IWS1	RPB2	781	337	1	0.262819
inter-protein	IWS1	RPB2	781	458	1	0.975701
inter-protein	IWS1	RPB2	782	87	1	1.59948
inter-protein	IWS1	RPB2	782	210	1	0.359954
inter-protein	IWS1	RPB2	782	248	4	7.40824
inter-protein	IWS1	RPB2	782	249	66	10.9958
inter-protein	IWS1	RPB2	782	337	1	0.693554
inter-protein	IWS1	RPB2	789	249	9	1.75029
inter-protein	IWS1	RPB2	793	248	6	3.91869
inter-protein	IWS1	RPB2	793	249	24	15.7221
inter-protein	IWS1	RPB2	793	337	9	1.73417
inter-protein	IWS1	RPB2	793	340	4	1.19416
inter-protein	IWS1	RPB2	793	458	1	0.199085
inter-protein	IWS1	RPB2	808	248	7	2.55278
inter-protein	IWS1	RPB2	808	249	8	9.72759
inter-protein	IWS1	RPB3	204	171	1	0.743059
inter-protein	IWS1	RPB4	517	91	1	0.193916
inter-protein	IWS1	RPB4	782	91	1	0.882244
inter-protein	IWS1	RPB4	793	91	5	5.74984
inter-protein	IWS1	RPB5	517	88	4	5.50694
inter-protein	IWS1	RPB5	536	85	11	6.46035
inter-protein	IWS1	RPB5	536	88	34	4.68553
inter-protein	IWS1	RPB5	580	115	1	0.0898114
inter-protein	IWS1	RPB5	782	85	2	5.32532
inter-protein	IWS1	RTF1	408	225	3	0.430361
inter-protein	IWS1	RTF1	408	236	1	0.564736
inter-protein	IWS1	RTF1	430	274	6	9.03042
inter-protein	IWS1	RTF1	517	303	1	4.38657
inter-protein	IWS1	RTF1	668	504	1	0.333471
inter-protein	IWS1	RTF1	674	634	1	0.186057
inter-protein	IWS1	SETD2	535	2123	1	0.14551
inter-protein	IWS1	SETD2	782	1594	5	1.4321
inter-protein	IWS1	SETD2	793	2020	1	0.494863
inter-protein	IWS1	SPT4	668	116	2	8.55504
inter-protein	IWS1	SPT4	731	-3	1	5.22626
inter-protein	IWS1	SPT4	731	102	1	0.219484
inter-protein	IWS1	SPT4	738	-3	1	0.156353
inter-protein	IWS1	SPT4	759	-3	1	0.165873
inter-protein	IWS1	SPT4	781	-3	1	0.151461
inter-protein	IWS1	SPT4	782	102	1	0.178202
inter-protein	IWS1	SPT4	789	-3	1	0.118464
inter-protein	IWS1	SPT4	793	-3	9	1.01616
inter-protein	IWS1	SPT4	793	102	6	0.948406
inter-protein	IWS1	SPT4	793	109	1	0.38731
inter-protein	IWS1	SPT4	808	102	1	0.279527
inter-protein	IWS1	SPT5	581	344	2	1.62247
inter-protein	IWS1	SPT5	581	473	1	0.266701
inter-protein	IWS1	SPT5	652	144	1	3.77463
inter-protein	IWS1	SPT5	668	333	4	0.383293
inter-protein	IWS1	SPT5	668	414	13	1.89455
inter-protein	IWS1	SPT5	668	447	11	4.87826
inter-protein	IWS1	SPT5	674	414	1	1.22885
inter-protein	IWS1	SPT5	738	231	5	3.18438
inter-protein	IWS1	SPT5	782	317	1	1.80337
inter-protein	IWS1	SPT5	782	344	1	2.17153
inter-protein	IWS1	SPT5	793	317	1	0.546749
inter-protein	IWS1	SPT6	390	256	2	0.443264
inter-protein	IWS1	SPT6	581	256	2	0.279754
inter-protein	IWS1	SPT6	581	487	1	2.40137
inter-protein	IWS1	SPT6	665	256	1	0.725698
inter-protein	IWS1	SPT6	668	256	4	0.764454
inter-protein	IWS1	SPT6	668	259	1	0.458106
inter-protein	IWS1	SPT6	668	621	1	0.131012
inter-protein	IWS1	SPT6	668	837	2	1.16336
inter-protein	IWS1	SPT6	793	256	1	1.22992
inter-protein	IWS1	SSRP1	668	33	1	0.0996126
inter-protein	IWS1	SSRP1	668	422	2	0.66345
inter-protein	IWS1	SSRP1	793	413	1	2.12701
inter-protein	IWS1	SSRP1	793	422	2	1.95314
inter-protein	IWS1	SSRP1	793	530	1	0.19296
inter-protein	IWS1	SSRP1	793	650	1	0.127548
inter-protein	LEO1	CDC73	289	47	2	3.48888
inter-protein	LEO1	CDC73	538	209	1	4.72987
inter-protein	LEO1	CDC73	559	47	1	0.94203
inter-protein	LEO1	CDC73	559	331	4	2.29696
inter-protein	LEO1	CDC73	595	16	1	0.144443
inter-protein	LEO1	CDC73	595	47	2	0.550277
inter-protein	LEO1	CDC73	595	136	1	0.710412
inter-protein	LEO1	CDC73	595	283	1	1.06174
inter-protein	LEO1	CTR9	289	802	1	0.554115
inter-protein	LEO1	CTR9	289	902	3	0.561646
inter-protein	LEO1	CTR9	442	855	1	0.575261
inter-protein	LEO1	CTR9	559	177	2	3.87683
inter-protein	LEO1	CTR9	559	637	2	4.15901
inter-protein	LEO1	CTR9	595	770	1	0.592835
inter-protein	LEO1	CTR9	595	855	4	0.726982
inter-protein	LEO1	CTR9	627	855	9	6.78598
inter-protein	LEO1	CTR9	654	855	3	1.53057
inter-protein	LEO1	H2A	595	6	1	0.178763
inter-protein	LEO1	H2B	595	86	6	2.66257
inter-protein	LEO1	H2B	618	86	1	0.193575
inter-protein	LEO1	H2B	641	86	1	2.07648
inter-protein	LEO1	H3	559	5	6	1.53214
inter-protein	LEO1	H3	559	15	1	0.402818
inter-protein	LEO1	H3	559	24	1	0.234391
inter-protein	LEO1	H3	559	57	4	0.430327
inter-protein	LEO1	H3	559	65	2	0.544491
inter-protein	LEO1	H3	595	10	5	0.311139
inter-protein	LEO1	H3	595	19	2	1.93091
inter-protein	LEO1	H3	595	24	8	0.977103
inter-protein	LEO1	H3	595	37	1	0.167445
inter-protein	LEO1	H3	595	57	1	0.181651
inter-protein	LEO1	H3	618	28	3	13.9538
inter-protein	LEO1	H3	618	57	2	0.38045
inter-protein	LEO1	H3	618	80	1	1.29574
inter-protein	LEO1	H3	624	5	2	1.49606
inter-protein	LEO1	H3	624	10	1	0.797235
inter-protein	LEO1	H3	624	15	1	1.33621
inter-protein	LEO1	H4	559	21	1	0.203119
inter-protein	LEO1	H4	595	21	2	0.881297
inter-protein	LEO1	H4	595	32	7	1.53071
inter-protein	LEO1	H4	618	21	4	3.67197
inter-protein	LEO1	H4	624	21	9	11.8928
inter-protein	LEO1	H4	624	78	2	0.330071
inter-protein	LEO1	H4	627	21	2	0.655182
inter-protein	LEO1	H4	654	21	2	5.2974
inter-protein	LEO1	IWS1	559	793	3	0.708105
inter-protein	LEO1	IWS1	595	781	1	0.206843
inter-protein	LEO1	IWS1	595	789	2	0.116917
inter-protein	LEO1	IWS1	595	793	3	0.290882
inter-protein	LEO1	IWS1	618	793	2	6.83849
inter-protein	LEO1	IWS1	624	793	2	2.50576
inter-protein	LEO1	PAF	289	300	2	1.51443
inter-protein	LEO1	PAF	289	305	4	17.6041
inter-protein	LEO1	PAF	289	338	5	16.4872
inter-protein	LEO1	PAF	289	359	5	10.883
inter-protein	LEO1	PAF	377	300	32	1.89165
inter-protein	LEO1	PAF	413	160	10	0.974874
inter-protein	LEO1	PAF	434	368	17	7.30071
inter-protein	LEO1	PAF	488	300	9	2.35944
inter-protein	LEO1	PAF	488	302	4	1.69997
inter-protein	LEO1	PAF	488	305	1	2.55126
inter-protein	LEO1	PAF	503	119	4	2.12793
inter-protein	LEO1	PAF	503	150	13	3.13105
inter-protein	LEO1	PAF	503	160	1	0.692833
inter-protein	LEO1	PAF	503	170	5	4.92195
inter-protein	LEO1	PAF	503	188	4	1.88118
inter-protein	LEO1	PAF	503	196	11	4.79657
inter-protein	LEO1	PAF	514	160	20	7.94711
inter-protein	LEO1	PAF	514	170	2	1.70952
inter-protein	LEO1	PAF	514	196	1	0.248149
inter-protein	LEO1	PAF	514	305	4	2.15709
inter-protein	LEO1	PAF	517	133	1	0.148878
inter-protein	LEO1	PAF	517	150	2	0.716016
inter-protein	LEO1	PAF	517	160	19	3.09472
inter-protein	LEO1	PAF	517	300	3	0.216264
inter-protein	LEO1	PAF	538	133	2	0.872837
inter-protein	LEO1	PAF	538	150	3	5.13532
inter-protein	LEO1	PAF	538	160	1	4.20881
inter-protein	LEO1	PAF	538	300	3	1.15719
inter-protein	LEO1	PAF	538	305	1	0.438736
inter-protein	LEO1	PAF	559	300	1	0.127376
inter-protein	LEO1	PAF	559	305	3	0.457209
inter-protein	LEO1	PAF	559	338	4	6.96222
inter-protein	LEO1	PAF	595	119	1	0.249071
inter-protein	LEO1	PAF	595	133	1	0.719457
inter-protein	LEO1	PAF	595	334	1	0.422036
inter-protein	LEO1	PAF	618	2	1	4.01131
inter-protein	LEO1	PAF	627	305	1	2.98056
inter-protein	LEO1	RPB1	289	346	1	2.86649
inter-protein	LEO1	RPB1	514	2	2	0.133499
inter-protein	LEO1	RPB1	559	285	12	3.61401
inter-protein	LEO1	RPB1	559	331	1	0.151059
inter-protein	LEO1	RPB1	595	285	1	0.330341
inter-protein	LEO1	RPB1	618	285	2	0.432697
inter-protein	LEO1	RPB1	653	1317	1	0.214062
inter-protein	LEO1	RPB2	413	630	1	0.133079
inter-protein	LEO1	RPB2	488	340	1	0.0915992
inter-protein	LEO1	RPB2	488	630	1	0.494171
inter-protein	LEO1	RPB2	503	-124	1	0.136176
inter-protein	LEO1	RPB2	503	146	2	0.489037
inter-protein	LEO1	RPB2	514	87	2	0.294361
inter-protein	LEO1	RPB2	514	95	7	1.78449
inter-protein	LEO1	RPB2	517	95	8	0.711213
inter-protein	LEO1	RPB2	537	421	5	0.548968
inter-protein	LEO1	RPB2	537	821	1	3.08004
inter-protein	LEO1	RPB2	538	130	32	5.08672
inter-protein	LEO1	RPB2	538	146	26	22.7572
inter-protein	LEO1	RPB2	538	151	17	4.08118
inter-protein	LEO1	RPB2	538	421	3	1.25069
inter-protein	LEO1	RPB2	538	427	50	3.11876
inter-protein	LEO1	RPB2	538	445	3	0.19499
inter-protein	LEO1	RPB2	538	821	9	29.3045
inter-protein	LEO1	RPB2	559	130	1	0.796848
inter-protein	LEO1	RPB2	559	134	9	1.34627
inter-protein	LEO1	RPB2	559	421	1	0.231883
inter-protein	LEO1	RPB2	559	427	45	2.83474
inter-protein	LEO1	RPB2	559	821	1	0.817236
inter-protein	LEO1	RPB2	559	1143	2	1.56691
inter-protein	LEO1	RPB2	595	134	1	0.213876
inter-protein	LEO1	RPB2	595	249	1	2.20257
inter-protein	LEO1	RPB2	595	337	8	1.09851
inter-protein	LEO1	RPB2	595	413	2	0.327386
inter-protein	LEO1	RPB2	595	421	4	1.44522
inter-protein	LEO1	RPB2	595	427	1	1.23741
inter-protein	LEO1	RPB2	595	821	1	0.494703
inter-protein	LEO1	RPB2	595	1143	2	0.384389
inter-protein	LEO1	RPB2	618	134	2	2.47296
inter-protein	LEO1	RPB2	618	327	1	9.61841
inter-protein	LEO1	RPB2	618	337	2	7.11162
inter-protein	LEO1	RPB2	624	249	3	0.805265
inter-protein	LEO1	RPB2	627	134	1	12.2422
inter-protein	LEO1	RPB2	654	134	1	6.44615
inter-protein	LEO1	RPB2	654	421	1	1.23315
inter-protein	LEO1	RPB9	486	88	1	2.12274
inter-protein	LEO1	RTF1	503	518	1	0.73769
inter-protein	LEO1	RTF1	503	533	1	3.84897
inter-protein	LEO1	RTF1	517	518	12	1.27706
inter-protein	LEO1	RTF1	517	520	14	5.07256
inter-protein	LEO1	RTF1	538	302	4	8.48868
inter-protein	LEO1	RTF1	538	486	4	1.9814
inter-protein	LEO1	RTF1	538	518	6	7.71372
inter-protein	LEO1	RTF1	559	225	1	0.192363
inter-protein	LEO1	RTF1	559	265	2	0.787484
inter-protein	LEO1	RTF1	559	302	1	0.210305
inter-protein	LEO1	RTF1	559	303	1	0.740605
inter-protein	LEO1	RTF1	559	413	1	0.17341
inter-protein	LEO1	RTF1	559	424	2	0.321753
inter-protein	LEO1	RTF1	559	486	4	1.43778
inter-protein	LEO1	RTF1	559	555	5	1.15199
inter-protein	LEO1	RTF1	595	-2	2	0.649137
inter-protein	LEO1	RTF1	595	265	2	0.163291
inter-protein	LEO1	RTF1	595	302	5	1.1046
inter-protein	LEO1	RTF1	595	303	1	0.293121
inter-protein	LEO1	RTF1	595	518	3	1.01627
inter-protein	LEO1	RTF1	618	302	1	0.106229
inter-protein	LEO1	RTF1	618	303	1	3.45042
inter-protein	LEO1	RTF1	624	-2	1	0.557984
inter-protein	LEO1	RTF1	624	302	1	0.540172
inter-protein	LEO1	RTF1	624	303	3	3.47687
inter-protein	LEO1	RTF1	627	-2	1	7.95801
inter-protein	LEO1	SETD2	595	1489	3	0.424369
inter-protein	LEO1	SPT16	289	999	2	1.21509
inter-protein	LEO1	SPT16	538	606	7	0.736335
inter-protein	LEO1	SPT16	538	696	4	3.24076
inter-protein	LEO1	SPT16	538	732	1	0.432127
inter-protein	LEO1	SPT16	559	280	2	0.261631
inter-protein	LEO1	SPT16	559	606	17	8.94147
inter-protein	LEO1	SPT16	559	626	2	0.659548
inter-protein	LEO1	SPT16	559	630	1	2.95613
inter-protein	LEO1	SPT16	559	661	4	2.19906
inter-protein	LEO1	SPT16	559	696	18	4.99717
inter-protein	LEO1	SPT16	559	775	3	5.10909
inter-protein	LEO1	SPT16	559	777	1	0.312004
inter-protein	LEO1	SPT16	559	1021	6	1.9476
inter-protein	LEO1	SPT16	595	228	1	0.196719
inter-protein	LEO1	SPT16	595	366	1	0.570736
inter-protein	LEO1	SPT16	595	626	2	0.474108
inter-protein	LEO1	SPT16	595	696	2	0.692041
inter-protein	LEO1	SPT16	595	1021	5	1.37237
inter-protein	LEO1	SPT16	595	1043	1	0.311286
inter-protein	LEO1	SPT16	618	-1	2	12.1148
inter-protein	LEO1	SPT16	618	185	2	0.966811
inter-protein	LEO1	SPT16	618	280	2	3.52611
inter-protein	LEO1	SPT16	618	366	2	0.610549
inter-protein	LEO1	SPT16	618	606	2	0.618855
inter-protein	LEO1	SPT16	618	696	3	3.03068
inter-protein	LEO1	SPT16	618	775	1	1.49734
inter-protein	LEO1	SPT16	618	1021	4	8.9129
inter-protein	LEO1	SPT16	624	-1	1	0.405574
inter-protein	LEO1	SPT16	624	228	1	0.642927
inter-protein	LEO1	SPT16	624	696	3	1.63146
inter-protein	LEO1	SPT16	624	999	1	1.08601
inter-protein	LEO1	SPT16	624	1021	4	2.55851
inter-protein	LEO1	SPT16	626	346	2	0.22008
inter-protein	LEO1	SPT16	627	216	2	11.8685
inter-protein	LEO1	SPT16	627	280	2	1.92867
inter-protein	LEO1	SPT16	627	606	2	2.3921
inter-protein	LEO1	SPT16	627	696	2	7.67937
inter-protein	LEO1	SPT16	627	775	2	0.223235
inter-protein	LEO1	SPT16	639	-1	6	5.90853
inter-protein	LEO1	SPT16	639	216	6	16.4179
inter-protein	LEO1	SPT16	639	228	1	0.5328
inter-protein	LEO1	SPT16	639	280	4	6.40658
inter-protein	LEO1	SPT16	639	606	2	0.297133
inter-protein	LEO1	SPT16	639	696	2	1.95643
inter-protein	LEO1	SPT16	641	216	14	12.6974
inter-protein	LEO1	SPT16	641	280	1	1.05718
inter-protein	LEO1	SPT16	647	216	2	0.994628
inter-protein	LEO1	SPT16	647	280	1	0.288351
inter-protein	LEO1	SPT16	650	-1	1	0.289474
inter-protein	LEO1	SPT16	650	216	1	4.42991
inter-protein	LEO1	SPT16	650	280	2	6.54047
inter-protein	LEO1	SPT16	654	-1	5	5.99153
inter-protein	LEO1	SPT16	654	280	21	3.66026
inter-protein	LEO1	SPT16	654	696	1	0.125852
inter-protein	LEO1	SPT4	538	-3	1	0.485074
inter-protein	LEO1	SPT4	559	-3	13	4.83796
inter-protein	LEO1	SPT4	559	43	2	0.260318
inter-protein	LEO1	SPT4	559	81	8	6.93703
inter-protein	LEO1	SPT4	559	102	5	1.16026
inter-protein	LEO1	SPT4	559	116	2	2.14747
inter-protein	LEO1	SPT4	595	-3	5	0.95205
inter-protein	LEO1	SPT4	595	81	1	0.921629
inter-protein	LEO1	SPT4	595	102	1	0.311878
inter-protein	LEO1	SPT4	618	-3	6	4.24772
inter-protein	LEO1	SPT4	618	102	6	4.6335
inter-protein	LEO1	SPT4	624	-3	6	2.29265
inter-protein	LEO1	SPT4	627	-3	7	6.29427
inter-protein	LEO1	SPT4	627	102	1	0.497832
inter-protein	LEO1	SPT4	639	-3	4	6.0621
inter-protein	LEO1	SPT4	654	102	1	0.55199
inter-protein	LEO1	SPT5	559	144	5	2.38747
inter-protein	LEO1	SPT5	559	185	1	1.4232
inter-protein	LEO1	SPT5	559	268	3	0.473504
inter-protein	LEO1	SPT5	559	323	5	3.76148
inter-protein	LEO1	SPT5	559	328	1	2.08961
inter-protein	LEO1	SPT5	559	333	5	0.606853
inter-protein	LEO1	SPT5	595	144	1	0.187684
inter-protein	LEO1	SPT5	595	183	1	0.533336
inter-protein	LEO1	SPT5	595	274	2	0.27405
inter-protein	LEO1	SPT5	595	287	1	0.149233
inter-protein	LEO1	SPT5	595	317	4	0.586516
inter-protein	LEO1	SPT5	595	323	1	2.31262
inter-protein	LEO1	SPT5	595	344	5	1.93096
inter-protein	LEO1	SPT5	618	287	1	1.5582
inter-protein	LEO1	SPT5	618	344	2	0.160081
inter-protein	LEO1	SPT5	624	144	1	0.389126
inter-protein	LEO1	SPT5	624	344	4	0.481584
inter-protein	LEO1	SPT6	330	451	1	0.172353
inter-protein	LEO1	SPT6	559	27	3	0.682723
inter-protein	LEO1	SPT6	559	116	1	0.367073
inter-protein	LEO1	SPT6	559	837	1	0.336277
inter-protein	LEO1	SPT6	595	116	1	1.04727
inter-protein	LEO1	SSRP1	559	33	2	0.818727
inter-protein	LEO1	SSRP1	559	264	1	0.223231
inter-protein	LEO1	SSRP1	559	319	53	3.52771
inter-protein	LEO1	SSRP1	559	325	6	2.3462
inter-protein	LEO1	SSRP1	559	422	19	5.52345
inter-protein	LEO1	SSRP1	559	426	21	2.20438
inter-protein	LEO1	SSRP1	595	33	5	0.463176
inter-protein	LEO1	SSRP1	595	319	1	0.631286
inter-protein	LEO1	SSRP1	595	325	1	0.617615
inter-protein	LEO1	SSRP1	595	413	10	0.676513
inter-protein	LEO1	SSRP1	595	421	2	0.251098
inter-protein	LEO1	SSRP1	595	422	11	2.23921
inter-protein	LEO1	SSRP1	618	319	4	2.367
inter-protein	LEO1	SSRP1	618	413	1	0.1408
inter-protein	LEO1	SSRP1	618	422	4	2.88831
inter-protein	LEO1	SSRP1	624	319	3	0.316871
inter-protein	LEO1	SSRP1	627	422	2	0.50434
inter-protein	LEO1	SSRP1	639	319	1	0.965238
inter-protein	LEO1	SSRP1	654	319	3	0.423961
inter-protein	LEO1	TFIIS	289	55	1	7.24038
inter-protein	LEO1	TFIIS	289	117	1	0.429062
inter-protein	PAF	CDC73	2	15	1	0.32581
inter-protein	PAF	CDC73	2	16	5	2.62208
inter-protein	PAF	CDC73	2	37	1	0.0885385
inter-protein	PAF	CDC73	2	47	12	19.6902
inter-protein	PAF	CDC73	2	92	3	4.43451
inter-protein	PAF	CDC73	2	136	11	6.18227
inter-protein	PAF	CDC73	2	161	7	2.17957
inter-protein	PAF	CDC73	2	209	2	0.57655
inter-protein	PAF	CDC73	2	243	5	2.93726
inter-protein	PAF	CDC73	2	247	5	6.61704
inter-protein	PAF	CDC73	2	257	7	7.70078
inter-protein	PAF	CDC73	2	283	40	9.34341
inter-protein	PAF	CDC73	2	299	13	3.36562
inter-protein	PAF	CDC73	2	301	23	8.59082
inter-protein	PAF	CDC73	2	321	7	6.1097
inter-protein	PAF	CDC73	2	331	59	9.93874
inter-protein	PAF	CDC73	2	354	46	6.82998
inter-protein	PAF	CDC73	2	385	10	3.46567
inter-protein	PAF	CDC73	2	392	4	0.761895
inter-protein	PAF	CDC73	2	394	6	1.57346
inter-protein	PAF	CDC73	2	409	10	5.7392
inter-protein	PAF	CDC73	2	433	7	5.8955
inter-protein	PAF	CDC73	2	474	10	5.28015
inter-protein	PAF	CDC73	2	524	35	4.9454
inter-protein	PAF	CDC73	2	526	4	0.909009
inter-protein	PAF	CDC73	34	161	2	1.13841
inter-protein	PAF	CDC73	34	283	2	3.69833
inter-protein	PAF	CDC73	34	331	3	7.77018
inter-protein	PAF	CDC73	119	47	1	0.635859
inter-protein	PAF	CDC73	119	331	2	2.99127
inter-protein	PAF	CDC73	133	331	4	6.14188
inter-protein	PAF	CDC73	150	331	1	1.23845
inter-protein	PAF	CDC73	160	331	3	3.3496
inter-protein	PAF	CDC73	305	331	1	8.23613
inter-protein	PAF	CDC73	338	331	1	0.890201
inter-protein	PAF	CTR9	2	471	5	3.51948
inter-protein	PAF	CTR9	2	587	1	0.240586
inter-protein	PAF	CTR9	2	624	2	0.22047
inter-protein	PAF	CTR9	2	637	46	6.23586
inter-protein	PAF	CTR9	2	729	27	5.38486
inter-protein	PAF	CTR9	2	732	1	0.0898853
inter-protein	PAF	CTR9	2	742	2	1.47855
inter-protein	PAF	CTR9	2	770	77	10.0707
inter-protein	PAF	CTR9	2	773	3	4.92265
inter-protein	PAF	CTR9	2	777	8	2.50451
inter-protein	PAF	CTR9	2	784	38	5.12511
inter-protein	PAF	CTR9	2	798	20	13.0696
inter-protein	PAF	CTR9	2	802	1	0.645439
inter-protein	PAF	CTR9	2	833	40	8.67434
inter-protein	PAF	CTR9	2	844	26	15.1583
inter-protein	PAF	CTR9	2	849	17	4.19856
inter-protein	PAF	CTR9	2	855	5	4.65612
inter-protein	PAF	CTR9	2	858	1	3.6252
inter-protein	PAF	CTR9	2	872	2	0.924528
inter-protein	PAF	CTR9	34	710	4	0.962161
inter-protein	PAF	CTR9	62	283	10	2.09574
inter-protein	PAF	CTR9	62	444	1	0.754324
inter-protein	PAF	CTR9	68	246	19	1.68181
inter-protein	PAF	CTR9	68	252	17	1.99166
inter-protein	PAF	CTR9	68	282	14	1.27291
inter-protein	PAF	CTR9	68	283	8	4.25247
inter-protein	PAF	CTR9	106	213	6	0.407031
inter-protein	PAF	CTR9	106	216	1	0.184547
inter-protein	PAF	CTR9	119	188	1	0.175475
inter-protein	PAF	CTR9	119	213	1	0.0925383
inter-protein	PAF	CTR9	126	177	1	1.49025
inter-protein	PAF	CTR9	133	177	2	2.65805
inter-protein	PAF	CTR9	133	188	3	0.709723
inter-protein	PAF	CTR9	133	366	1	0.213264
inter-protein	PAF	CTR9	160	101	1	0.377865
inter-protein	PAF	CTR9	338	902	5	0.700953
inter-protein	PAF	CTR9	359	993	1	0.493953
inter-protein	PAF	H4	119	6	2	0.530592
inter-protein	PAF	H4	119	9	3	0.141919
inter-protein	PAF	IWS1	338	738	9	9.83408
inter-protein	PAF	IWS1	338	782	4	0.981566
inter-protein	PAF	IWS1	338	789	1	2.01479
inter-protein	PAF	IWS1	338	793	1	0.822259
inter-protein	PAF	IWS1	359	731	1	0.460637
inter-protein	PAF	IWS1	359	738	2	2.04383
inter-protein	PAF	IWS1	359	782	1	0.0988992
inter-protein	PAF	IWS1	359	793	1	1.6906
inter-protein	PAF	IWS1	359	808	7	3.16665
inter-protein	PAF	LEO1	2	618	1	4.01131
inter-protein	PAF	LEO1	119	503	4	2.12793
inter-protein	PAF	LEO1	119	595	1	0.249071
inter-protein	PAF	LEO1	133	517	1	0.148878
inter-protein	PAF	LEO1	133	538	2	0.872837
inter-protein	PAF	LEO1	133	595	1	0.719457
inter-protein	PAF	LEO1	150	503	13	3.13105
inter-protein	PAF	LEO1	150	517	2	0.716016
inter-protein	PAF	LEO1	150	538	3	5.13532
inter-protein	PAF	LEO1	160	413	10	0.974874
inter-protein	PAF	LEO1	160	503	1	0.692833
inter-protein	PAF	LEO1	160	514	20	7.94711
inter-protein	PAF	LEO1	160	517	19	3.09472
inter-protein	PAF	LEO1	160	538	1	4.20881
inter-protein	PAF	LEO1	170	503	5	4.92195
inter-protein	PAF	LEO1	170	514	2	1.70952
inter-protein	PAF	LEO1	188	503	4	1.88118
inter-protein	PAF	LEO1	196	503	11	4.79657
inter-protein	PAF	LEO1	196	514	1	0.248149
inter-protein	PAF	LEO1	300	289	2	1.51443
inter-protein	PAF	LEO1	300	377	32	1.89165
inter-protein	PAF	LEO1	300	488	9	2.35944
inter-protein	PAF	LEO1	300	517	3	0.216264
inter-protein	PAF	LEO1	300	538	3	1.15719
inter-protein	PAF	LEO1	300	559	1	0.127376
inter-protein	PAF	LEO1	302	488	4	1.69997
inter-protein	PAF	LEO1	305	289	4	17.6041
inter-protein	PAF	LEO1	305	488	1	2.55126
inter-protein	PAF	LEO1	305	514	4	2.15709
inter-protein	PAF	LEO1	305	538	1	0.438736
inter-protein	PAF	LEO1	305	559	3	0.457209
inter-protein	PAF	LEO1	305	627	1	2.98056
inter-protein	PAF	LEO1	334	595	1	0.422036
inter-protein	PAF	LEO1	338	289	5	16.4872
inter-protein	PAF	LEO1	338	559	4	6.96222
inter-protein	PAF	LEO1	359	289	5	10.883
inter-protein	PAF	LEO1	368	434	17	7.30071
inter-protein	PAF	RPB1	2	914	3	6.33688
inter-protein	PAF	RPB1	2	940	7	2.25693
inter-protein	PAF	RPB1	2	1008	8	14.7814
inter-protein	PAF	RPB1	2	1014	2	2.9887
inter-protein	PAF	RPB1	2	1018	1	0.16924
inter-protein	PAF	RPB10	305	12	2	0.275855
inter-protein	PAF	RPB11	2	23	6	3.60341
inter-protein	PAF	RPB11	119	112	5	2.21845
inter-protein	PAF	RPB2	150	95	15	3.75067
inter-protein	PAF	RPB2	160	146	7	3.0616
inter-protein	PAF	RPB2	196	630	2	0.773351
inter-protein	PAF	RPB2	300	340	8	3.07608
inter-protein	PAF	RPB2	300	360	14	2.52688
inter-protein	PAF	RPB2	302	340	2	0.16112
inter-protein	PAF	RPB2	305	340	7	2.43308
inter-protein	PAF	RPB2	305	360	1	0.435689
inter-protein	PAF	RPB2	334	337	1	1.25273
inter-protein	PAF	RPB2	338	332	32	4.91644
inter-protein	PAF	RPB2	338	334	1	0.326746
inter-protein	PAF	RPB2	338	337	1	0.158657
inter-protein	PAF	RPB2	338	340	7	13.3965
inter-protein	PAF	RPB5	62	15	1	0.14031
inter-protein	PAF	RPB8	2	146	1	0.147077
inter-protein	PAF	RPB9	334	88	1	0.696188
inter-protein	PAF	RPB9	338	27	2	3.66693
inter-protein	PAF	RPB9	338	88	10	7.46574
inter-protein	PAF	RTF1	68	638	11	6.42856
inter-protein	PAF	RTF1	68	642	4	2.53509
inter-protein	PAF	RTF1	68	644	13	1.40821
inter-protein	PAF	RTF1	68	649	63	4.94336
inter-protein	PAF	RTF1	68	660	48	5.23924
inter-protein	PAF	RTF1	119	600	4	1.45845
inter-protein	PAF	RTF1	119	634	5	4.07404
inter-protein	PAF	RTF1	119	638	6	0.580184
inter-protein	PAF	RTF1	119	644	8	1.95412
inter-protein	PAF	RTF1	126	587	1	0.694763
inter-protein	PAF	RTF1	150	518	5	2.32139
inter-protein	PAF	RTF1	150	520	3	1.5948
inter-protein	PAF	RTF1	150	533	8	4.77738
inter-protein	PAF	RTF1	150	555	17	5.01415
inter-protein	PAF	RTF1	154	533	3	1.54829
inter-protein	PAF	RTF1	160	219	1	0.254058
inter-protein	PAF	RTF1	160	555	16	10.867
inter-protein	PAF	SETD2	2	1506	2	1.62868
inter-protein	PAF	SETD2	2	2055	5	3.27859
inter-protein	PAF	SETD2	2	2115	3	3.17228
inter-protein	PAF	SETD2	2	2123	3	3.07592
inter-protein	PAF	SETD2	2	2396	10	1.48862
inter-protein	PAF	SETD2	2	2404	3	5.81494
inter-protein	PAF	SETD2	2	2453	7	1.04521
inter-protein	PAF	SETD2	2	2476	1	5.55927
inter-protein	PAF	SETD2	2	2491	5	4.31429
inter-protein	PAF	SETD2	2	2495	6	4.38466
inter-protein	PAF	SETD2	2	2506	8	5.78506
inter-protein	PAF	SETD2	2	2511	1	0.611546
inter-protein	PAF	SETD2	2	2541	2	0.620079
inter-protein	PAF	SETD2	2	2556	4	9.00974
inter-protein	PAF	SETD2	188	2558	1	0.248353
inter-protein	PAF	SPT16	1	139	1	0.769595
inter-protein	PAF	SPT5	1	479	1	0.250212
inter-protein	PAF	SPT5	334	144	1	0.181713
inter-protein	PAF	SPT6	2	1429	1	1.23069
inter-protein	PAF	SPT6	2	1441	1	2.60419
inter-protein	PAF	SPT6	2	1453	1	2.77023
inter-protein	PAF	SPT6	2	1470	3	4.99213
inter-protein	PAF	SPT6	2	1664	8	5.87435
inter-protein	PAF	SSRP1	1	524	1	0.238763
inter-protein	PAF	SSRP1	212	599	1	0.14042
inter-protein	PAF	WDR61	2	97	16	16.4381
inter-protein	PAF	WDR61	2	139	27	16.59
inter-protein	PAF	WDR61	2	140	17	5.71414
inter-protein	PAF	WDR61	2	149	2	1.76996
inter-protein	RBP12	CTR9	1	713	1	0.535277
inter-protein	RBP12	RPB1	5	213	1	0.231871
inter-protein	RBP12	RTF1	5	480	31	3.16033
inter-protein	RBP12	RTF1	5	486	26	1.87919
inter-protein	RBP12	SETD2	2	1610	1	0.170714
inter-protein	RBP12	SETD2	5	1677	1	0.419736
inter-protein	RBP12	SPT16	1	185	1	0.428512
inter-protein	RBP12	SPT16	5	185	2	0.281865
inter-protein	RBP12	SPT16	5	426	1	0.14472
inter-protein	RBP12	SPT16	46	732	1	0.667089
inter-protein	RBP12	SPT5	5	328	4	0.748218
inter-protein	RBP12	SPT6	5	837	3	0.505349
inter-protein	RBP12	SPT6	5	843	4	0.262748
inter-protein	RBP12	SSRP1	5	319	1	0.124006
inter-protein	RPB1	CDC73	285	355	1	0.703916
inter-protein	RPB1	CDC73	581	47	1	0.160285
inter-protein	RPB1	CDC73	581	247	5	1.91244
inter-protein	RPB1	CDC73	940	331	2	0.808314
inter-protein	RPB1	CDC73	1008	385	2	1.33181
inter-protein	RPB1	CDC73	1014	331	1	0.424006
inter-protein	RPB1	CDC73	1018	503	2	1.1822
inter-protein	RPB1	CTR9	105	939	2	2.73245
inter-protein	RPB1	CTR9	125	939	3	3.17088
inter-protein	RPB1	CTR9	127	939	2	7.97152
inter-protein	RPB1	CTR9	149	939	4	5.27681
inter-protein	RPB1	CTR9	179	933	2	0.230919
inter-protein	RPB1	CTR9	212	993	3	17.4881
inter-protein	RPB1	CTR9	213	939	6	16.1681
inter-protein	RPB1	CTR9	767	444	1	0.346426
inter-protein	RPB1	CTR9	914	996	2	0.64287
inter-protein	RPB1	CTR9	940	833	15	4.63728
inter-protein	RPB1	CTR9	940	844	18	11.7137
inter-protein	RPB1	CTR9	1132	982	3	1.56307
inter-protein	RPB1	CTR9	1376	187	1	0.75017
inter-protein	RPB1	H3	213	5	3	0.813076
inter-protein	RPB1	H3	346	65	2	0.763785
inter-protein	RPB1	H4	149	21	9	5.48206
inter-protein	RPB1	H4	346	80	1	0.264448
inter-protein	RPB1	IWS1	116	599	5	2.31886
inter-protein	RPB1	IWS1	125	541	3	0.281462
inter-protein	RPB1	IWS1	125	808	5	4.04455
inter-protein	RPB1	IWS1	127	541	3	1.17485
inter-protein	RPB1	IWS1	163	599	4	3.69359
inter-protein	RPB1	IWS1	177	541	2	12.0703
inter-protein	RPB1	IWS1	177	599	13	9.66535
inter-protein	RPB1	IWS1	179	598	5	1.19482
inter-protein	RPB1	IWS1	179	599	11	2.41061
inter-protein	RPB1	IWS1	179	631	1	0.0984473
inter-protein	RPB1	IWS1	212	599	10	19.2162
inter-protein	RPB1	IWS1	212	696	8	6.47325
inter-protein	RPB1	IWS1	212	731	7	10.8916
inter-protein	RPB1	IWS1	212	738	1	0.654621
inter-protein	RPB1	IWS1	212	759	3	3.53276
inter-protein	RPB1	IWS1	212	766	3	3.05702
inter-protein	RPB1	IWS1	212	782	4	8.44794
inter-protein	RPB1	IWS1	212	789	1	1.17498
inter-protein	RPB1	IWS1	212	793	5	3.20312
inter-protein	RPB1	IWS1	213	731	9	4.11384
inter-protein	RPB1	IWS1	213	738	4	0.836614
inter-protein	RPB1	IWS1	213	759	4	0.606948
inter-protein	RPB1	IWS1	213	766	3	4.79935
inter-protein	RPB1	IWS1	213	781	3	1.39212
inter-protein	RPB1	IWS1	213	782	7	5.43798
inter-protein	RPB1	IWS1	213	793	1	1.14725
inter-protein	RPB1	IWS1	213	808	1	2.37072
inter-protein	RPB1	IWS1	226	599	7	1.0792
inter-protein	RPB1	IWS1	226	782	3	2.02326
inter-protein	RPB1	IWS1	226	793	1	0.119769
inter-protein	RPB1	IWS1	1132	808	1	0.149999
inter-protein	RPB1	IWS1	1135	599	1	0.221705
inter-protein	RPB1	LEO1	2	514	2	0.133499
inter-protein	RPB1	LEO1	285	559	12	3.61401
inter-protein	RPB1	LEO1	285	595	1	0.330341
inter-protein	RPB1	LEO1	285	618	2	0.432697
inter-protein	RPB1	LEO1	331	559	1	0.151059
inter-protein	RPB1	LEO1	346	289	1	2.86649
inter-protein	RPB1	LEO1	1317	653	1	0.214062
inter-protein	RPB1	PAF	914	2	3	6.33688
inter-protein	RPB1	PAF	940	2	7	2.25693
inter-protein	RPB1	PAF	1008	2	8	14.7814
inter-protein	RPB1	PAF	1014	2	2	2.9887
inter-protein	RPB1	PAF	1018	2	1	0.16924
inter-protein	RPB1	RBP12	213	5	1	0.231871
inter-protein	RPB1	RPB2	1	1143	4	18.2128
inter-protein	RPB1	RPB2	32	1143	1	1.5777
inter-protein	RPB1	RPB2	102	332	1	0.15598
inter-protein	RPB1	RPB2	127	-124	1	0.174999
inter-protein	RPB1	RPB2	213	1143	1	1.78001
inter-protein	RPB1	RPB2	331	327	1	0.40009
inter-protein	RPB1	RPB2	331	413	2	0.223974
inter-protein	RPB1	RPB2	331	457	15	3.33502
inter-protein	RPB1	RPB2	331	458	13	7.2538
inter-protein	RPB1	RPB2	331	821	19	7.90655
inter-protein	RPB1	RPB2	337	457	2	0.256732
inter-protein	RPB1	RPB2	337	458	17	14.9125
inter-protein	RPB1	RPB2	344	458	2	2.02289
inter-protein	RPB1	RPB2	346	458	4	1.9865
inter-protein	RPB1	RPB2	796	211	19	2.26706
inter-protein	RPB1	RPB2	796	214	1	0.904926
inter-protein	RPB1	RPB2	796	494	2	1.74266
inter-protein	RPB1	RPB2	796	497	2	0.225849
inter-protein	RPB1	RPB2	803	249	9	3.37123
inter-protein	RPB1	RPB2	853	-124	1	0.270093
inter-protein	RPB1	RPB2	853	211	1	0.444145
inter-protein	RPB1	RPB2	853	494	12	1.99673
inter-protein	RPB1	RPB2	853	942	20	3.3079
inter-protein	RPB1	RPB2	1125	211	3	0.536923
inter-protein	RPB1	RPB2	1125	494	90	14.8921
inter-protein	RPB1	RPB2	1132	494	3	6.36502
inter-protein	RPB1	RPB2	1133	211	1	0.536295
inter-protein	RPB1	RPB2	1135	211	28	1.35171
inter-protein	RPB1	RPB2	1135	494	18	1.04535
inter-protein	RPB1	RPB2	1155	249	3	2.43169
inter-protein	RPB1	RPB2	1219	248	3	2.89323
inter-protein	RPB1	RPB2	1219	249	5	1.9225
inter-protein	RPB1	RPB2	1278	248	7	9.17
inter-protein	RPB1	RPB2	1278	249	6	3.47883
inter-protein	RPB1	RPB3	32	155	1	0.115394
inter-protein	RPB1	RPB3	581	225	1	0.571549
inter-protein	RPB1	RPB5	125	88	8	3.77011
inter-protein	RPB1	RPB5	132	186	2	2.46739
inter-protein	RPB1	RPB5	134	186	3	1.86807
inter-protein	RPB1	RPB5	1350	12	8	0.865959
inter-protein	RPB1	RPB5	1350	15	7	2.6053
inter-protein	RPB1	RPB5	1350	41	14	0.635409
inter-protein	RPB1	RPB7	1	29	3	5.52336
inter-protein	RPB1	RPB7	1	71	4	3.29312
inter-protein	RPB1	RPB8	581	146	13	4.92369
inter-protein	RPB1	RPB8	758	21	25	4.45692
inter-protein	RPB1	RPB8	767	21	17	12.3357
inter-protein	RPB1	RPB8	778	21	1	0.285141
inter-protein	RPB1	RTF1	179	520	1	1.08303
inter-protein	RPB1	RTF1	707	600	11	5.16997
inter-protein	RPB1	RTF1	707	623	9	3.42143
inter-protein	RPB1	RTF1	707	634	8	3.22444
inter-protein	RPB1	RTF1	751	623	1	0.554549
inter-protein	RPB1	RTF1	940	634	1	0.347879
inter-protein	RPB1	RTF1	1219	480	1	0.0880512
inter-protein	RPB1	RTF1	1219	486	1	0.190577
inter-protein	RPB1	SETD2	434	2511	1	0.436521
inter-protein	RPB1	SPT16	2	392	1	0.160383
inter-protein	RPB1	SPT16	213	1021	1	0.718462
inter-protein	RPB1	SPT16	778	-1	4	0.882213
inter-protein	RPB1	SPT16	778	7	1	0.269722
inter-protein	RPB1	SPT16	910	366	1	0.275492
inter-protein	RPB1	SPT16	1219	334	1	0.217866
inter-protein	RPB1	SPT4	285	102	3	0.708514
inter-protein	RPB1	SPT5	1	578	7	3.30784
inter-protein	RPB1	SPT5	1	579	30	2.53335
inter-protein	RPB1	SPT5	1	597	7	5.59645
inter-protein	RPB1	SPT5	1	601	1	3.78747
inter-protein	RPB1	SPT5	1	627	6	4.44059
inter-protein	RPB1	SPT5	1	650	8	11.6912
inter-protein	RPB1	SPT5	32	439	1	0.141062
inter-protein	RPB1	SPT5	32	447	2	0.523935
inter-protein	RPB1	SPT5	42	274	4	0.583601
inter-protein	RPB1	SPT5	42	287	3	2.26369
inter-protein	RPB1	SPT5	42	344	1	0.171984
inter-protein	RPB1	SPT5	42	414	22	4.48675
inter-protein	RPB1	SPT5	149	601	2	0.286998
inter-protein	RPB1	SPT5	212	144	1	2.61565
inter-protein	RPB1	SPT5	212	258	14	4.5991
inter-protein	RPB1	SPT5	212	317	1	2.35038
inter-protein	RPB1	SPT5	212	344	1	1.29764
inter-protein	RPB1	SPT5	213	2	1	0.216659
inter-protein	RPB1	SPT5	213	144	1	5.17888
inter-protein	RPB1	SPT5	213	183	2	2.19555
inter-protein	RPB1	SPT5	213	258	1	2.26444
inter-protein	RPB1	SPT5	213	344	1	0.217592
inter-protein	RPB1	SPT5	226	458	1	0.861356
[truncated: 6,728 more rows]
