# Supplementary material for: Molecular mechanism of co-transcriptional H3K36 methylation by SETD2
Source: Nat Commun. 2025 Oct 29;16:9565. doi: 10.1038/s41467-025-65439-y (PMC12572195; doi:10.1038/s41467-025-65439-y)
Supplement: Supplementary file 5 — Source data [file 41467_2025_65439_MOESM5_ESM.zip]

Archive with 2 entries (2 files):
- 20250916_Source Data.xlsx
- __MACOSX/._20250916_Source Data.xlsx
