# Supplementary material for: Molecular mechanism of co-transcriptional H3K36 methylation by SETD2
Source: Nat Commun. 2025 Oct 29;16:9565. doi: 10.1038/s41467-025-65439-y (PMC12572195; doi:10.1038/s41467-025-65439-y)
Supplement: Supplementary file 5 — Source data [file 41467_2025_65439_MOESM5_ESM.zip › 20250916_Source Data.xlsx]

## Sheet: Figure4b
Figure 4b. Raw 3H liquid scintilation counts and normalised DPM1 values
Replicate #1 (25.03.24)	S#	CPMA	DPM1	tSIE		DPM1 raw data (25.03.24)						Normalised to AVERAGE of 3x replicates (25.03.24)
No SETD2	1	2580	11063	232.41			#1	#2	#3	Average			#1	#2	#3
WT SETD2, WT SPT6	2	23342	93988	247.95		No SETD2	11063	15382	13567	13337.3		No SETD2	-2.79282	2.5108	0.282025
WT SETD2, no SPT6	3	8158	33487	242.97		WT SETD2, WT SPT6	93988	87173	103156	94772.3		WT SETD2, WT SPT6	99.0369	90.6682	110.295
WT SETD2, STP6 ΔDLD	4	15045	61110	245.68		WT SETD2, no SPT6	33487	36652	39348	36495.7		WT SETD2, no SPT6	24.7433	28.6298	31.9404
						WT SETD2, STP6 ΔDLD	61110	60221	73826	65052.3		WT SETD2, STP6 ΔDLD	58.6636	57.5719	74.2785
Replicate #2 (25.03.24)	S#	CPMA	DPM1	tSIE
No SETD2	1	3625	15382	234.61
WT SETD2, WT SPT6	2	21164	87173	242.09
WT SETD2, no SPT6	3	8797	36652	239.18
WT SETD2, STP6 ΔDLD	4	14650	60221	242.61
Replicate #3 (25.03.24)	S#	CPMA	DPM1	tSIE
No SETD2	1	3200	13567	234.82
WT SETD2, WT SPT6	2	24958	103156	241.22
WT SETD2, no SPT6	3	9330	39348	236.13
WT SETD2, STP6 ΔDLD	4	17714	73826	239.11

## Sheet: Figure4e
Figure 4e. Raw 3H liquid scintilation counts and normalised DPM1 values
Replicate #1 (26.03.24)	S#	CPMA	DPM1	tSIE		DPM1 raw data (26.03.24)						Normalised to AVERAGE of 3x replicates (26.03.24)
No SETD2	1	3893	15982	242.95			#1	#2	#3	Average			#1	#2	#3
WT SETD2	2	18149	73223	247.43		No SETD2	15982	18722	16784	17162.7		No SETD2	-1.54436	2.03968	-0.495313
Construct 1	3	58280	233117	249.69		WT SETD2	73223	106772	100843	93612.7		WT SETD2	73.3294	117.213	109.458
Construct 2	4	4104	16716	244.97		Construct 1	233117	231795	238462	234458		Construct 1	282.478	280.749	289.469
Construct 3	5	5504	22628	242.57		Construct 2	16716	20847	19757	19106.7		Construct 2	-0.58426	4.81927	3.3935
Construct 4	6	13490	55362	243.03		Construct 3	22628	18897	23918	21814.3		Construct 3	7.1489	2.26859	8.83628
						Construct 4	55362	54836	59885	56694.3		Construct 4	49.9664	49.2784	55.8827
Replicate #2 (26.03.24)	S#	CPMA	DPM1	tSIE
No SETD2	1	4494	18722	239.21
WT SETD2	2	25928	106772	242.15
Construct 1	3	56838	231795	244.65
Construct 2	4	5113	20847	244.71
Construct 3	5	4575	18897	241.37
Construct 4	6	13346	54836	242.72
Replicate #3 (26.03.24)	S#	CPMA	DPM1	tSIE
No SETD2	1	4036	16784	239.68
WT SETD2	2	25401	100843	251.67
Construct 1	3	59736	238462	250.22
Construct 2	4	4993	19757	252.54
Construct 3	5	5921	23918	247.12
Construct 4	6	14717	59885	245.22
							DPM1 raw data (27.03.24)					Normalised to AVERAGE of 3x replicates (27.03.24)
Replicate #1 (27.03.24)	S#	CPMA	DPM1	tSIE			#1	#2	#3	Average			#1	#2	#3
No SETD2	1	5711	23503	242.32		No SETD2	23503	25185	20049	22912.3		No SETD2	1.0632	4.09079	-5.15399
WT SETD2	2	17772	70827	250.65		WT SETD2	70827	89828	74749	78468		WT SETD2	86.2462	120.448	93.3058
Construct 5	3	40231	161233	249.18		Construct 5	161233	174836	156122	164064		Construct 1	248.977	273.462	239.777
Replicate #2 (27.03.24)	S#	CPMA	DPM1	tSIE
No SETD2	1	6107	25185	241.79
WT SETD2	2	22453	89828	249.64
Construct 5	3	43412	174836	247.9
Replicate #3 (27.03.24)	S#	CPMA	DPM1	tSIE
No SETD2	1	5015	20049	249.83
WT SETD2	2	18930	74749	253.1
Construct 5	3	39387	156122	252.09
